# Supplementary material for: Dichloridobis[2-(2-chloro­ethyl)-1,2,3,4-tetra­hydro­pyrazino[1,2-a]benzimidazole-κN]cobalt(II)
Source: Acta Crystallogr Sect E Struct Rep Online. 2008 Jun 19;64(Pt 7):m942–3. doi: 10.1107/S1600536808018011 (PMC2961898; doi:10.1107/S1600536808018011)
Supplement: Supplementary file 1 [file e-64-0m942-sup1.cif]

##############################################################################
###                                                                        ###
###        Electronic paper (Acta Crystallographica Section E)             ###
###                                                                        ###
##############################################################################
#                                                                            #
# This CIF contains the data in a paper accepted for publication in Acta     #
# Crystallographica Section E. It conforms to the requirements of Notes      #
# for Authors for Section E, and has been peer reviewed under the auspices   #
# of the IUCr Commission on Journals.                                        #
#                                                                            #
# Full details of the Crystallographic Information File format               #
# are given in the paper "The Crystallographic Information File (CIF):       #
# a New Standard Archive File for Crystallography" by S. R. Hall, F. H.      #
# Allen and I. D. Brown [Acta Cryst. (1991), A47, 655-685].                  #
#                                                                            #
# The current version of the core CIF dictionary is obtainable from          #
# ftp://ftp.iucr.org/pub/cif_core.dic. The current version number is 2.4.    #
#                                                                            #
# Software is freely available for graphical display of the structure(s) in  #
# this CIF.  For information consult the CIF home page http://www.iucr.org/  #
# cif/home.html                                                              #
#                                                                            #
# This file may be used for bona fide research purposes within the           #
# scientific community so long as proper attribution is given to the journal # 
# article from which it was obtained.                                        #
#                                                                            #
##############################################################################
                                             
data_I
_audit_creation_method     SHELXL-97
_chemical_name_systematic
;
dichloridobis[2-(2-chloroethyl)-1,2,3,4-
tetrahydropyrazino[1,2-<i>a</i>]benzimidazole-\k<i>N</i>]cobalt(II)
;
_chemical_name_common     ?
_chemical_formula_moiety     'C24 H28 Cl4 Co N6'
_chemical_formula_sum     'C24 H28 Cl4 Co N6'
_chemical_formula_iupac     '[Co Cl2 (C12 H14 Cl N3)2]'
_chemical_formula_weight     601.25
_chemical_melting_point     ?
_symmetry_cell_setting     'tetragonal'
_symmetry_space_group_name_H-M     'P 41 21 2'
_symmetry_space_group_name_Hall     'P 4abw 2nw'
loop_
    _symmetry_equiv_pos_as_xyz
    'x, y, z'
    '-x, -y, z+1/2'
    '-y+1/2, x+1/2, z+1/4'
    'y+1/2, -x+1/2, z+3/4'
    '-x+1/2, y+1/2, -z+1/4'
    'x+1/2, -y+1/2, -z+3/4'
    'y, x, -z'
    '-y, -x, -z+1/2'
_cell_length_a     9.5706(8)
_cell_length_b     9.5706(8)
_cell_length_c     29.911(4)
_cell_angle_alpha     90.00
_cell_angle_beta     90.00
_cell_angle_gamma     90.00
_cell_volume     2739.7(5)
_cell_formula_units_Z     4
_cell_measurement_reflns_used     835
_cell_measurement_theta_min     2.53
_cell_measurement_theta_max     16.91
_cell_measurement_temperature     293(2)
_exptl_crystal_description     prism
_exptl_crystal_colour     blue
_exptl_crystal_size_max     0.32
_exptl_crystal_size_mid     0.21
_exptl_crystal_size_min     0.18
_exptl_crystal_density_diffrn     1.458
_exptl_crystal_density_meas     ?
_exptl_crystal_density_method     'not measured'
_exptl_crystal_F_000     1236
_exptl_absorpt_coefficient_mu     1.041
_exptl_absorpt_correction_type     'multi-scan'
_exptl_absorpt_process_details     '(SADABS; Bruker, 2000)'
_exptl_absorpt_correction_T_min     0.763
_exptl_absorpt_correction_T_max     0.829
_exptl_special_details
;
;
_diffrn_ambient_temperature     293(2)
_diffrn_radiation_type     'MoK\a'
_diffrn_radiation_wavelength     0.71073
_diffrn_radiation_source     'sealed tube'
_diffrn_radiation_monochromator     'graphite'
_diffrn_measurement_device_type     'Bruker SMART APEX CCD area-detector'
_diffrn_measurement_method     '\f and \w'
_diffrn_detector_area_resol_mean     ?
_diffrn_reflns_number     14573
_diffrn_reflns_av_R_equivalents     0.0611
_diffrn_reflns_av_sigmaI/netI     0.0636
_diffrn_reflns_theta_min     2.23
_diffrn_reflns_theta_max     25.99
_diffrn_reflns_theta_full     25.99
_diffrn_measured_fraction_theta_max     0.999
_diffrn_measured_fraction_theta_full     0.999
_diffrn_reflns_limit_h_min     -11
_diffrn_reflns_limit_h_max     7
_diffrn_reflns_limit_k_min     -11
_diffrn_reflns_limit_k_max     11
_diffrn_reflns_limit_l_min     -36
_diffrn_reflns_limit_l_max     35
_diffrn_standards_number     ?
_diffrn_standards_interval_count     ?
_diffrn_standards_interval_time     ?
_diffrn_standards_decay_%     ?
_refine_special_details
;
Refinement of <i>F</i>^2^ against ALL reflections. The weighted <i>R</i>-factor
<i>wR</i> and goodness of fit <i>S</i> are based on <i>F</i>^2^, conventional
<i>R</i>-factors <i>R</i> are based on <i>F</i>, with <i>F</i> set to zero for
negative <i>F</i>^2^. The threshold expression of <i>F</i>^2^ >
\s(<i>F</i>^2^) is used only for calculating <i>R</i>-factors(gt) <i>etc</i>.
and is not relevant to the choice of reflections for refinement.
<i>R</i>-factors based on <i>F</i>^2^ are statistically about twice as large
as those based on <i>F</i>, and <i>R</i>- factors based on ALL data will be
even larger.
;
_reflns_number_total     2703
_reflns_number_gt     2219
_reflns_threshold_expression     I>2\s(I)
_refine_ls_structure_factor_coef     Fsqd
_refine_ls_matrix_type     full
_refine_ls_R_factor_all     0.0727
_refine_ls_R_factor_gt     0.0551
_refine_ls_wR_factor_gt     0.1251
_refine_ls_wR_factor_ref     0.1305
_refine_ls_goodness_of_fit_ref     1.011
_refine_ls_restrained_S_all     1.011
_refine_ls_number_reflns     2703
_refine_ls_number_parameters     169
_refine_ls_number_restraints     2
_refine_ls_hydrogen_treatment     constr
_refine_ls_weighting_scheme     calc
_refine_ls_weighting_details
           'calc w=1/[\s^2^(Fo^2^)+(0.0877P)^2^+1.82P] where P=(Fo^2^+2Fc^2^)/3'
_atom_sites_solution_hydrogens     geom
_atom_sites_solution_primary     direct
_atom_sites_solution_secondary     difmap
_refine_ls_shift/su_max     0.000
_refine_ls_shift/su_mean     0.000
_refine_diff_density_max     0.537
_refine_diff_density_min     -0.798
_refine_ls_extinction_method     none
_refine_ls_extinction_coef     ?
_refine_ls_abs_structure_details     'Flack (1983), 1274 Friedel pairs'
_refine_ls_abs_structure_Flack     0.07(5)
loop_
    _atom_type_symbol
    _atom_type_description
    _atom_type_scat_dispersion_real
    _atom_type_scat_dispersion_imag
    _atom_type_scat_source
    'C' 'C' 0.0033 0.0016
                         'International Tables Vol C Tables 4.2.6.8 and 6.1.1.4'
    'H' 'H' 0.0000 0.0000
                         'International Tables Vol C Tables 4.2.6.8 and 6.1.1.4'
    'N' 'N' 0.0061 0.0033
                         'International Tables Vol C Tables 4.2.6.8 and 6.1.1.4'
    'Cl' 'Cl' 0.1484 0.1585
                         'International Tables Vol C Tables 4.2.6.8 and 6.1.1.4'
    'Co' 'Co' 0.3494 0.9721
                         'International Tables Vol C Tables 4.2.6.8 and 6.1.1.4'
_computing_data_collection     'SMART (Bruker, 2000)'
_computing_cell_refinement     'SAINT (Bruker, 2000)'
_computing_data_reduction     'SAINT (Bruker, 2000)'
_computing_structure_solution     'SHELXTL (Sheldrick, 2008)'
_computing_structure_refinement     'SHELXTL (Sheldrick, 2008)'
_computing_molecular_graphics
                      'DIAMOND (Brandenburg, 1998) and ORTEP-3 (Farrugia, 1997)'
_computing_publication_material     'SHELXTL (Sheldrick, 2008)'
loop_
    _atom_site_type_symbol
    _atom_site_label
    _atom_site_fract_x
    _atom_site_fract_y
    _atom_site_fract_z
    _atom_site_U_iso_or_equiv
    _atom_site_adp_type
    _atom_site_calc_flag
    _atom_site_refinement_flags
    _atom_site_occupancy
    _atom_site_disorder_assembly
    _atom_site_disorder_group
    Co Co1 0.99857(7) 0.99857(7) 0.0000 0.0305(2) Uani d S 1 . .
    C C1 0.7722(5) 0.8869(5) 0.07778(15) 0.0312(10) Uani d . 1 . .
    H H1A 0.7825 0.7909 0.0679 0.037 Uiso calc R 1 . .
    H H1B 0.8635 0.9211 0.0866 0.037 Uiso calc R 1 . .
    C C2 0.7177(5) 0.9724(5) 0.04111(16) 0.0327(11) Uani d . 1 . .
    C C3 0.6905(5) 1.0950(5) -0.01903(17) 0.0336(11) Uani d . 1 . .
    C C4 0.7080(5) 1.1677(5) -0.05859(18) 0.0332(11) Uani d . 1 . .
    H H4 0.7945 1.1750 -0.0726 0.040 Uiso calc R 1 . .
    C C5 0.5873(5) 1.2300(5) -0.07639(16) 0.0339(11) Uani d . 1 . .
    H H5 0.5940 1.2775 -0.1034 0.041 Uiso calc R 1 . .
    C C6 0.4595(6) 1.2234(5) -0.05550(17) 0.0368(12) Uani d . 1 . .
    H H6 0.3826 1.2693 -0.0675 0.044 Uiso calc R 1 . .
    C C7 0.4469(5) 1.1478(5) -0.01639(16) 0.0317(11) Uani d . 1 . .
    H H7 0.3604 1.1398 -0.0024 0.038 Uiso calc R 1 . .
    C C8 0.5617(5) 1.0847(5) 0.00170(18) 0.0335(11) Uani d . 1 . .
    C C9 0.4822(5) 0.9696(5) 0.07306(16) 0.0325(11) Uani d . 1 . .
    H H9A 0.3964 0.9399 0.0587 0.039 Uiso calc R 1 . .
    H H9B 0.4612 1.0496 0.0918 0.039 Uiso calc R 1 . .
    C C10 0.5382(5) 0.8555(5) 0.10051(16) 0.0354(12) Uani d . 1 . .
    H H10A 0.4780 0.8397 0.1261 0.042 Uiso calc R 1 . .
    H H10B 0.5418 0.7701 0.0831 0.042 Uiso calc R 1 . .
    C C11 0.7325(6) 0.8092(5) 0.15130(16) 0.0348(11) Uani d D 1 . .
    H H11A 0.7724 0.7247 0.1387 0.042 Uiso calc PR 0.520(13) A 1
    H H11B 0.6558 0.7816 0.1706 0.042 Uiso calc PR 0.520(13) A 1
    H H11C 0.8335 0.8174 0.1515 0.042 Uiso d PR 0.480(13) A 2
    H H11D 0.7095 0.7120 0.1458 0.042 Uiso d PR 0.480(13) A 2
    C C12A 0.8428(10) 0.8809(9) 0.1796(3) 0.033(3) Uani d PD 0.520(13) A 1
    H H12A 0.9132 0.9212 0.1601 0.039 Uiso calc PR 0.520(13) A 1
    H H12B 0.8883 0.8121 0.1984 0.039 Uiso calc PR 0.520(13) A 1
    C C12B 0.6908(11) 0.8567(10) 0.1978(3) 0.034(3) Uani d PD 0.480(13) A 2
    H H12C 0.7154 0.7845 0.2192 0.040 Uiso calc PR 0.480(13) A 2
    H H12D 0.5903 0.8691 0.1988 0.040 Uiso calc PR 0.480(13) A 2
    N N1 0.6779(4) 0.8924(5) 0.11560(13) 0.0345(9) Uani d . 1 A .
    N N2 0.7894(4) 1.0231(4) 0.00683(13) 0.0341(9) Uani d . 1 . .
    N N3 0.5833(4) 1.0082(5) 0.03979(13) 0.0359(9) Uani d . 1 . .
    Cl Cl1 0.77153(12) 1.01254(13) 0.21326(4) 0.0341(3) Uani d D 1 . .
    Cl Cl2 1.10525(13) 1.08043(13) 0.06139(4) 0.0345(3) Uani d . 1 . .
loop_
    _atom_site_aniso_label
    _atom_site_aniso_U_11
    _atom_site_aniso_U_22
    _atom_site_aniso_U_33
    _atom_site_aniso_U_12
    _atom_site_aniso_U_13
    _atom_site_aniso_U_23
    Co1 0.0302(3) 0.0302(3) 0.0311(4) -0.0010(4) 0.0031(3) -0.0031(3)
    C1 0.033(3) 0.030(2) 0.030(2) -0.004(2) -0.003(2) 0.001(2)
    C2 0.036(3) 0.032(3) 0.031(2) 0.003(2) 0.012(2) 0.005(2)
    C3 0.035(3) 0.028(3) 0.038(3) 0.000(2) -0.009(2) -0.007(2)
    C4 0.029(3) 0.032(3) 0.039(3) 0.001(2) -0.005(2) 0.007(2)
    C5 0.036(3) 0.028(3) 0.037(3) -0.006(2) -0.002(2) 0.017(2)
    C6 0.038(3) 0.032(3) 0.040(3) 0.005(2) -0.002(2) -0.003(2)
    C7 0.032(3) 0.032(3) 0.031(2) 0.005(2) 0.000(2) -0.0074(19)
    C8 0.031(3) 0.035(3) 0.035(2) 0.005(2) -0.009(2) -0.007(2)
    C9 0.031(3) 0.035(3) 0.031(2) -0.005(2) 0.002(2) 0.0002(19)
    C10 0.036(3) 0.041(3) 0.029(2) 0.001(2) 0.003(2) 0.016(2)
    C11 0.040(3) 0.036(3) 0.029(3) 0.002(2) -0.002(2) -0.003(2)
    C12A 0.036(5) 0.031(5) 0.031(5) 0.000(4) -0.002(4) 0.007(4)
    C12B 0.032(6) 0.032(6) 0.036(6) 0.001(4) -0.003(4) 0.002(4)
    N1 0.039(2) 0.035(2) 0.030(2) 0.0055(19) 0.0004(18) 0.0035(18)
    N2 0.035(2) 0.037(2) 0.0303(19) 0.0010(18) -0.0003(17) -0.0028(17)
    N3 0.036(2) 0.035(2) 0.037(2) -0.0003(19) 0.0060(18) 0.005(2)
    Cl1 0.0330(6) 0.0355(6) 0.0339(6) -0.0082(5) -0.0012(5) -0.0007(5)
    Cl2 0.0367(7) 0.0333(7) 0.0336(6) -0.0011(5) -0.0071(5) -0.0038(5)
_geom_special_details
;
All e.s.d.'s (except the e.s.d. in the dihedral angle between two l.s. planes)
are estimated using the full covariance matrix. The cell e.s.d.'s are taken
into account individually in the estimation of e.s.d.'s in distances, angles
and torsion angles; correlations between e.s.d.'s in cell parameters are only
used when they are defined by crystal symmetry. An approximate (isotropic)
treatment of cell e.s.d.'s is used for estimating e.s.d.'s involving l.s.
planes.
;
loop_
    _geom_bond_atom_site_label_1
    _geom_bond_atom_site_label_2
    _geom_bond_site_symmetry_2
    _geom_bond_distance
    _geom_bond_publ_flag
    Co1 N2 7 2.026(4) ?
    Co1 N2 . 2.026(4) yes
    Co1 Cl2 . 2.2423(13) yes
    Co1 Cl2 7 2.2423(13) ?
    C1 N1 . 1.448(6) ?
    C1 C2 . 1.465(6) ?
    C1 H1A . 0.9700 ?
    C1 H1B . 0.9700 ?
    C2 N2 . 1.325(6) ?
    C2 N3 . 1.332(6) ?
    C3 C4 . 1.383(7) ?
    C3 C8 . 1.383(7) ?
    C3 N2 . 1.403(6) ?
    C4 C5 . 1.405(7) ?
    C4 H4 . 0.9300 ?
    C5 C6 . 1.374(7) ?
    C5 H5 . 0.9300 ?
    C6 C7 . 1.381(7) ?
    C6 H6 . 0.9300 ?
    C7 C8 . 1.366(7) ?
    C7 H7 . 0.9300 ?
    C8 N3 . 1.370(7) ?
    C9 N3 . 1.436(6) ?
    C9 C10 . 1.468(6) ?
    C9 H9A . 0.9700 ?
    C9 H9B . 0.9700 ?
    C10 N1 . 1.454(7) ?
    C10 H10A . 0.9700 ?
    C10 H10B . 0.9700 ?
    C11 N1 . 1.431(6) ?
    C11 C12A . 1.517(10) ?
    C11 C12B . 1.517(10) ?
    C11 H11A . 0.9700 ?
    C11 H11B . 0.9700 ?
    C11 H11C . 0.9700 ?
    C11 H11D . 0.9700 ?
    C12A Cl1 . 1.752(9) ?
    C12A H11C . 1.0395 ?
    C12A H12A . 0.9700 ?
    C12A H12B . 0.9700 ?
    C12B Cl1 . 1.742(9) ?
    C12B H12C . 0.9700 ?
    C12B H12D . 0.9700 ?
loop_
    _geom_angle_atom_site_label_1
    _geom_angle_atom_site_label_2
    _geom_angle_atom_site_label_3
    _geom_angle_site_symmetry_1
    _geom_angle_site_symmetry_3
    _geom_angle
    _geom_angle_publ_flag
    N2 Co1 N2 7 . 103.8(2) yes
    N2 Co1 Cl2 7 . 112.03(12) ?
    N2 Co1 Cl2 . . 109.08(12) yes
    N2 Co1 Cl2 7 7 109.08(12) ?
    N2 Co1 Cl2 . 7 112.03(12) ?
    Cl2 Co1 Cl2 . 7 110.64(7) yes
    N1 C1 C2 . . 110.0(4) ?
    N1 C1 H1A . . 109.7 ?
    C2 C1 H1A . . 109.7 ?
    N1 C1 H1B . . 109.7 ?
    C2 C1 H1B . . 109.7 ?
    H1A C1 H1B . . 108.2 ?
    N2 C2 N3 . . 112.5(4) ?
    N2 C2 C1 . . 126.8(5) ?
    N3 C2 C1 . . 120.6(4) ?
    C4 C3 C8 . . 121.8(5) ?
    C4 C3 N2 . . 129.6(5) ?
    C8 C3 N2 . . 108.6(4) ?
    C3 C4 C5 . . 116.0(5) ?
    C3 C4 H4 . . 122.0 ?
    C5 C4 H4 . . 122.0 ?
    C6 C5 C4 . . 122.7(4) ?
    C6 C5 H5 . . 118.7 ?
    C4 C5 H5 . . 118.7 ?
    C5 C6 C7 . . 119.2(5) ?
    C5 C6 H6 . . 120.4 ?
    C7 C6 H6 . . 120.4 ?
    C8 C7 C6 . . 119.8(5) ?
    C8 C7 H7 . . 120.1 ?
    C6 C7 H7 . . 120.1 ?
    C7 C8 N3 . . 133.4(5) ?
    C7 C8 C3 . . 120.5(5) ?
    N3 C8 C3 . . 106.1(4) ?
    N3 C9 C10 . . 109.4(4) ?
    N3 C9 H9A . . 109.8 ?
    C10 C9 H9A . . 109.8 ?
    N3 C9 H9B . . 109.8 ?
    C10 C9 H9B . . 109.8 ?
    H9A C9 H9B . . 108.2 ?
    N1 C10 C9 . . 109.2(4) ?
    N1 C10 H10A . . 109.8 ?
    C9 C10 H10A . . 109.8 ?
    N1 C10 H10B . . 109.8 ?
    C9 C10 H10B . . 109.8 ?
    H10A C10 H10B . . 108.3 ?
    N1 C11 C12A . . 114.8(5) ?
    N1 C11 C12B . . 114.9(5) ?
    N1 C11 H11A . . 108.6 ?
    C12A C11 H11A . . 108.6 ?
    N1 C11 H11B . . 108.6 ?
    C12A C11 H11B . . 108.6 ?
    H11A C11 H11B . . 107.6 ?
    N1 C11 H11C . . 109.0 ?
    C12B C11 H11C . . 103.4 ?
    N1 C11 H11D . . 109.0 ?
    C12B C11 H11D . . 112.5 ?
    H11C C11 H11D . . 107.8 ?
    C11 C12A Cl1 . . 112.0(6) ?
    C11 C12A H12A . . 109.2 ?
    Cl1 C12A H12A . . 109.2 ?
    C11 C12A H12B . . 109.2 ?
    Cl1 C12A H12B . . 109.2 ?
    H12A C12A H12B . . 107.9 ?
    C11 C12B Cl1 . . 112.5(6) ?
    C11 C12B H12C . . 109.1 ?
    Cl1 C12B H12C . . 109.1 ?
    C11 C12B H12D . . 109.1 ?
    Cl1 C12B H12D . . 109.1 ?
    H12C C12B H12D . . 107.8 ?
    C11 N1 C1 . . 109.6(4) ?
    C11 N1 C10 . . 115.6(4) ?
    C1 N1 C10 . . 108.8(4) ?
    C2 N2 C3 . . 104.9(4) ?
    C2 N2 Co1 . . 123.2(3) ?
    C3 N2 Co1 . . 131.9(3) ?
    C2 N3 C8 . . 107.9(4) ?
    C2 N3 C9 . . 124.4(4) ?
    C8 N3 C9 . . 127.7(4) ?
loop_
    _geom_hbond_atom_site_label_D
    _geom_hbond_atom_site_label_H
    _geom_hbond_atom_site_label_A
    _geom_hbond_site_symmetry_A
    _geom_hbond_distance_DH
    _geom_hbond_distance_HA
    _geom_hbond_distance_DA
    _geom_hbond_angle_DHA
    C1 H1A Cl1 5_645 0.97 2.87 3.812(5) 164
    C5 H5 Cl2 4_474 0.93 2.79 3.709(5) 171
data_global
_journal_date_recd_electronic     2008-05-10
_journal_date_accepted     2008-06-13
_journal_name_full     'Acta Crystallographica, Section E'
_journal_year     2008
_journal_volume     64
_journal_issue      7
_journal_page_first     m942
_journal_page_last     m943
_journal_paper_category     QM
_journal_coeditor_code     OM2235
_publ_contact_author_name     'Prof. Wang, Zhi-Lin'
_publ_contact_author_address
;
Coordination Chemistry Institute,
State Key Laboratory of Coordination Chemistry
Nanjing University,
Nanjing, 210093
People's Republic of China
;
_publ_contact_author_email     zzkltl@163.com
_publ_contact_author_fax     ?
_publ_contact_author_phone     ?
_publ_section_title
;\
Dichloridobis[2-(2-chloroethyl)-1,2,3,4-\
tetrahydropyrazino[1,2-<i>a</i>]benzimidazole-\
\k<i>N</i>]cobalt(II)
;
loop_
    _publ_author_name
    _publ_author_address
    'Zhang, Zhong'
;
Coordination Chemistry Institute
State Key Laboratory of Coordination Chemistry
Nanjing University
Nanjing 210093
People's Republic of China
;
    'Zhao, Yao'
;
Coordination Chemistry Institute
State Key Laboratory of Coordination Chemistry
Nanjing University
Nanjing 210093
People's Republic of China
;
    'Geng, Zhi-Rong'
;
Coordination Chemistry Institute
State Key Laboratory of Coordination Chemistry
Nanjing University
Nanjing 210093
People's Republic of China
;
    'Wang, Zhi-Lin'
;
Coordination Chemistry Institute
State Key Laboratory of Coordination Chemistry
Nanjing University
Nanjing 210093
People's Republic of China
;
