# Supplementary material for: Dichloridobis[2-(2-chloro­ethyl)-1,2,3,4-tetra­hydro­pyrazino[1,2-a]benzimidazole-κN]cobalt(II)
Source: Acta Crystallogr Sect E Struct Rep Online. 2008 Jun 19;64(Pt 7):m942–3. doi: 10.1107/S1600536808018011 (PMC2961898; doi:10.1107/S1600536808018011)
Supplement: Supplementary file 2 [file e-64-0m942-Isup2.hkl]

# 
# h,k,l, Fc-squared, Fo-squared, sigma(Fo-squared) and status flag 
# 
data_I
_shelx_title ' 4444 in P4(1)2(1)2' 
_shelx_refln_list_code          4 
_shelx_F_calc_maximum      224.07 
_exptl_crystal_F_000      1236.00 
_reflns_d_resolution_high  0.8109 
 
loop_ 
 _symmetry_equiv_pos_as_xyz 
 'x, y, z' 
 '-x, -y, z+1/2' 
 '-y+1/2, x+1/2, z+1/4' 
 'y+1/2, -x+1/2, z+3/4' 
 '-x+1/2, y+1/2, -z+1/4' 
 'x+1/2, -y+1/2, -z+3/4' 
 'y, x, -z' 
 '-y, -x, -z+1/2' 
 
_cell_length_a     9.5706 
_cell_length_b     9.5706 
_cell_length_c    29.9107 
_cell_angle_alpha  90.000 
_cell_angle_beta   90.000 
_cell_angle_gamma  90.000 
 
_shelx_F_squared_multiplier     1.000 
 
loop_ 
 _refln_index_h 
 _refln_index_k 
 _refln_index_l 
 _refln_F_squared_calc 
 _refln_F_squared_meas 
 _refln_F_squared_sigma 
 _refln_observed_status 
   1   1   0      145.13      197.25     40.76 o 
   0   2   0    17614.78    16960.18    245.04 o 
   1   2   0     7952.17     7693.22    134.57 o 
   2   2   0      524.23      525.48    123.62 o 
   1   3   0     3882.21     4051.42    112.63 o 
   2   3   0     7260.76     7405.57    138.35 o 
   3   3   0      358.54      460.32     70.18 o 
   0   4   0    18278.32    17682.15    138.68 o 
   1   4   0        2.97       30.46     14.26 o 
   2   4   0     5339.73     5133.54     78.38 o 
   3   4   0     2636.44     2677.10     65.74 o 
   4   4   0    18023.88    17111.53    535.59 o 
   1   5   0      311.73      351.90     25.42 o 
   2   5   0      787.52      992.38     85.53 o 
   3   5   0     6345.55     6000.72     92.54 o 
   4   5   0       70.90       98.92     27.30 o 
   0   6   0       67.01      155.84     76.51 o 
   1   6   0     2993.45     2836.51     27.24 o 
   2   6   0       42.81      159.46     49.23 o 
   3   6   0      137.41      146.63     37.05 o 
   4   6   0     5013.79     4685.41     53.05 o 
   5   6   0      585.81      551.38     32.49 o 
   6   6   0      906.67      963.38    111.26 o 
   1   7   0      436.12      518.24     85.64 o 
   2   7   0      779.96      911.54     66.10 o 
   3   7   0       48.34      135.76     51.05 o 
   4   7   0      283.24      356.22     73.71 o 
   5   7   0     2832.03     2641.58     59.31 o 
   6   7   0       63.26      118.86     60.72 o 
   7   7   0       35.04      155.01    188.54 o 
   0   8   0     3250.56     3239.75     87.58 o 
   1   8   0     2144.66     2197.44     63.54 o 
   2   8   0     1119.29     1322.14     82.76 o 
   3   8   0        0.11       25.60     18.88 o 
   4   8   0     3687.92     3660.96    105.56 o 
   5   8   0        0.34        6.44      8.08 o 
   6   8   0      539.46      524.35     25.08 o 
   7   8   0     1171.32     1143.52     93.17 o 
   8   8   0       71.67      121.51     29.77 o 
   1   9   0     3724.56     3413.96     40.76 o 
   2   9   0      392.51      452.25     87.11 o 
   3   9   0     1187.10     1108.69     40.03 o 
   4   9   0      189.30      252.06     80.27 o 
   5   9   0      990.97     1004.75    163.08 o 
   6   9   0      104.37      125.50     65.32 o 
   7   9   0      160.77      240.00    131.36 o 
   0  10   0     3400.56     3428.71    153.29 o 
   1  10   0      151.97      291.73    107.22 o 
   2  10   0      279.09      232.17     90.45 o 
   3  10   0        1.50        1.26      9.14 o 
   4  10   0      509.68      516.10     49.88 o 
   5  10   0      145.82      156.08     12.68 o 
   6  10   0        2.97       36.54     17.44 o 
   1  11   0      452.82      492.38     69.42 o 
   2  11   0       32.81      128.76    134.04 o 
   3  11   0       26.87      131.15    103.46 o 
   4  11   0      290.14      404.13    103.62 o 
   0   1   1     6247.43     6371.78     88.73 o 
   1   1   1       18.38       60.41    102.35 o 
  -1   2   1     2854.68     2961.80     55.10 o 
   0   2   1     2457.80     2403.69     54.39 o 
   1   2   1     2832.26     2927.33     66.05 o 
   2   2   1     5875.25     6059.51    156.76 o 
  -2   3   1     2109.86     2042.34     73.01 o 
  -1   3   1     2552.98     2385.63     43.19 o 
   0   3   1    17187.63    16081.96    214.52 o 
   1   3   1     2578.30     2495.81     99.55 o 
   2   3   1     2123.96     2010.28     90.93 o 
   3   3   1     4360.72     4180.53     42.18 o 
  -3   4   1      773.47      883.09     52.43 o 
  -2   4   1     1140.59     1175.02     39.86 o 
  -1   4   1     3974.29     3794.72     46.99 o 
   0   4   1     1874.81     1902.04     26.08 o 
   1   4   1     4040.67     3908.43     73.87 o 
   2   4   1     1118.86     1156.01     71.77 o 
   3   4   1      780.30      715.50      9.68 o 
   4   4   1      207.11      280.94     61.11 o 
  -4   5   1     1434.92     1470.01     53.36 o 
  -3   5   1     1449.55     1448.62     52.02 o 
  -2   5   1     2881.93     2833.59     68.04 o 
  -1   5   1      184.37      167.24     26.35 o 
   0   5   1     1837.96     1917.11     89.32 o 
   1   5   1      175.14      151.81     22.91 o 
   2   5   1     2924.67     2814.13     46.04 o 
   3   5   1     1487.17     1466.18     72.50 o 
   4   5   1     1395.28     1381.33     69.56 o 
   5   5   1      263.27      305.92    143.46 o 
  -5   6   1      359.51      390.83     30.50 o 
  -4   6   1     1571.25     1606.19     97.62 o 
  -3   6   1     1398.58     1400.53     58.65 o 
  -2   6   1     1714.84     1713.51     40.14 o 
  -1   6   1     3589.04     3715.69     86.91 o 
   0   6   1      517.22      509.47     12.96 o 
   1   6   1     3646.79     3653.51     45.99 o 
   2   6   1     1696.18     1647.75    107.88 o 
   3   6   1     1367.60     1360.76     75.23 o 
   4   6   1     1598.55     1749.74     77.44 o 
   5   6   1      369.81      391.78     21.57 o 
   6   6   1       14.56       42.38     87.83 o 
  -6   7   1      931.70      886.86    110.52 o 
  -5   7   1      748.70      807.94     80.18 o 
  -4   7   1     1044.58     1185.61    112.64 o 
  -3   7   1      173.46      190.97     11.13 o 
  -2   7   1      123.46      167.67     35.03 o 
  -1   7   1      228.58      288.53     41.10 o 
   0   7   1      690.77      612.29     76.27 o 
   1   7   1      239.60      375.04     76.65 o 
   2   7   1      112.62      187.20     59.38 o 
   3   7   1      181.18      201.47     52.28 o 
   4   7   1     1047.41     1083.99     53.22 o 
   5   7   1      745.75      689.02      8.63 o 
   6   7   1      929.79      907.64     27.82 o 
   7   7   1      133.42      198.66    124.80 o 
  -7   8   1      275.80      306.55     64.69 o 
  -6   8   1       37.20       37.42     16.92 o 
  -5   8   1      197.54      183.00     20.32 o 
  -4   8   1       25.92       32.62     25.04 o 
  -3   8   1      154.51      194.85     21.73 o 
  -2   8   1     1060.80     1117.69    105.94 o 
  -1   8   1     1676.53     1529.16    124.08 o 
   0   8   1     1491.14     1550.56     83.23 o 
   1   8   1     1703.37     1577.91    145.04 o 
   2   8   1     1046.11      997.97     35.45 o 
   3   8   1      148.32      230.37     58.09 o 
   4   8   1       23.29       42.36     14.76 o 
   5   8   1      199.11      244.47     57.82 o 
   6   8   1       33.56       65.40     36.89 o 
   7   8   1      279.74      341.39     90.49 o 
   8   8   1       37.97       72.35     94.38 o 
  -7   9   1      134.91      141.93     23.56 o 
  -6   9   1       75.04      154.48     67.58 o 
  -5   9   1     1359.39     1253.70     17.56 o 
  -4   9   1      204.65      213.07     23.15 o 
  -3   9   1       53.18       55.98     12.04 o 
  -2   9   1       68.66      150.59     45.67 o 
  -1   9   1      179.72      178.22     37.56 o 
   0   9   1       90.26      174.46     71.90 o 
   1   9   1      201.60      199.72      8.07 o 
   2   9   1       65.92      141.61     60.53 o 
   3   9   1       56.25       87.09     39.74 o 
   4   9   1      196.39      258.97     48.54 o 
   5   9   1     1365.57     1310.80     48.17 o 
   6   9   1       77.36       88.67     15.23 o 
   7   9   1      141.87      181.63     49.61 o 
  -6  10   1        9.40       23.62     49.74 o 
  -5  10   1       23.06       82.49    147.97 o 
  -4  10   1      170.60      177.77     55.95 o 
  -3  10   1      572.48      643.32     52.45 o 
  -2  10   1      259.56      261.20     21.23 o 
  -1  10   1      772.80      771.20     32.89 o 
   0  10   1      211.22      252.68     50.80 o 
   1  10   1      782.71      755.91     41.07 o 
   2  10   1      269.75      328.90     62.67 o 
   3  10   1      577.01      671.80     62.15 o 
   4  10   1      167.78      210.77     57.63 o 
   5  10   1       29.43       49.64     19.31 o 
   6  10   1        8.82       68.23     97.00 o 
  -4  11   1       95.17       97.25    140.30 o 
  -3  11   1       28.59      101.79    106.61 o 
  -2  11   1      286.43      267.15     30.52 o 
  -1  11   1       26.77      178.80    135.00 o 
   0  11   1        8.90       10.82     35.20 o 
   1  11   1       27.88       87.73    163.19 o 
   2  11   1      285.17      313.23     42.43 o 
   3  11   1       31.08      138.01    162.34 o 
   4  11   1       93.43       85.21     45.85 o 
   0   1   2    20604.97    19626.04    199.24 o 
   1   1   2      828.33      891.22     60.15 o 
  -1   2   2    34197.86    32228.05    118.74 o 
   0   2   2    22864.07    21382.01    110.74 o 
   1   2   2    32317.54    30113.87    138.39 o 
   2   2   2     7187.57     7568.65    188.99 o 
  -2   3   2    12461.58    12654.58    215.51 o 
  -1   3   2     2698.79     2835.60     58.03 o 
   0   3   2     1792.73     1684.06    106.12 o 
   1   3   2     2706.45     2559.40    108.73 o 
   2   3   2    12017.15    11437.70    171.86 o 
   3   3   2      182.51      209.51     21.49 o 
  -3   4   2     1871.20     1738.63     28.18 o 
  -2   4   2     1022.76     1246.23     70.08 o 
  -1   4   2      780.24      707.50     40.07 o 
   0   4   2     1686.94     1729.68     74.15 o 
   1   4   2      964.82     1214.84     59.06 o 
   2   4   2     1021.90     1060.78    109.20 o 
   3   4   2     1877.17     2072.54     78.87 o 
   4   4   2     4047.48     3820.43     91.97 o 
  -4   5   2     3404.10     3456.00     81.09 o 
  -3   5   2      412.61      439.35     48.77 o 
  -2   5   2     3994.08     3835.54     63.49 o 
  -1   5   2      847.24      991.15     56.56 o 
   0   5   2        6.15      285.16     55.56 o 
   1   5   2      835.45      832.45     32.39 o 
   2   5   2     3850.66     3734.53     61.69 o 
   3   5   2      420.79      453.15     38.78 o 
   4   5   2     3212.25     3065.57    139.09 o 
   5   5   2       86.03      143.36     84.05 o 
  -5   6   2     3988.63     3773.90     99.33 o 
  -4   6   2      849.33      948.39     71.68 o 
  -3   6   2     5808.79     5633.26     59.08 o 
  -2   6   2      341.20      302.84     38.55 o 
  -1   6   2      894.45      910.66     87.74 o 
   0   6   2      262.20      300.77     18.78 o 
   1   6   2      856.30      833.95     62.82 o 
   2   6   2      349.58      345.50     25.73 o 
   3   6   2     5575.90     5356.49     98.94 o 
   4   6   2      883.92      929.18     26.35 o 
   5   6   2     4059.16     3913.64    108.65 o 
   6   6   2      177.67      196.42     65.54 o 
  -6   7   2     2664.69     2687.77     87.42 o 
  -5   7   2      581.62      625.43     62.13 o 
  -4   7   2     3180.74     2975.17     89.56 o 
  -3   7   2     1690.28     1891.77     83.28 o 
  -2   7   2     4945.09     4757.00     68.61 o 
  -1   7   2      169.05      177.47     76.32 o 
   0   7   2     2164.99     2039.84    120.17 o 
   1   7   2      166.31      174.19     29.77 o 
   2   7   2     4936.34     4695.44    101.05 o 
   3   7   2     1657.73     1793.35     70.79 o 
   4   7   2     3096.90     2937.75    147.99 o 
   5   7   2      574.78      535.76     24.14 o 
   6   7   2     2586.20     2426.00     54.20 o 
   7   7   2        0.44       51.80     30.72 o 
  -7   8   2      490.04      455.57     15.92 o 
  -6   8   2       52.67       85.39     12.46 o 
  -5   8   2      617.89      889.76    123.11 o 
  -4   8   2       80.48      118.86     86.71 o 
  -3   8   2     1623.44     1741.02    108.52 o 
  -2   8   2     1884.44     1867.24     62.98 o 
  -1   8   2      310.24      290.82     26.47 o 
   0   8   2       67.25      113.21     22.26 o 
   1   8   2      477.26      516.90     26.33 o 
   2   8   2     1907.33     2153.86     93.04 o 
   3   8   2     1531.97     1411.20     59.34 o 
   4   8   2       87.96       88.94      6.42 o 
   5   8   2      645.37      756.61     53.90 o 
   6   8   2       52.01      115.95     98.37 o 
   7   8   2      495.83      468.57     66.99 o 
   8   8   2      139.37      149.18     31.16 o 
  -7   9   2       56.21       96.06     86.50 o 
  -6   9   2      103.82      116.81     24.22 o 
  -5   9   2      374.98      390.93     39.17 o 
  -4   9   2       14.46      112.24     51.01 o 
  -3   9   2      244.57      380.36     81.89 o 
  -2   9   2     1006.70      937.56    108.64 o 
  -1   9   2      471.73      487.35     27.47 o 
   0   9   2     1202.25     1171.60     85.82 o 
   1   9   2      451.43      504.34     72.83 o 
   2   9   2     1033.62      932.12     31.79 o 
   3   9   2      257.21      305.98     54.31 o 
   4   9   2       15.26      161.58    166.04 o 
   5   9   2      374.11      486.42    118.17 o 
   6   9   2       52.21       86.72     23.98 o 
   7   9   2       57.37       69.58      9.30 o 
  -6  10   2        2.70        4.48      9.16 o 
  -5  10   2      210.64      228.71    170.02 o 
  -4  10   2        1.48       54.35     25.84 o 
  -3  10   2     1525.56     1760.95    116.87 o 
  -2  10   2      404.84      391.28      9.91 o 
  -1  10   2     1758.90     1622.49    106.32 o 
   0  10   2       74.97      113.87     48.58 o 
   1  10   2     1806.38     1824.80     87.59 o 
   2  10   2      404.48      412.92     33.04 o 
   3  10   2     1573.42     1669.23     75.17 o 
   4  10   2        1.20        3.08      3.70 o 
   5  10   2      253.23      261.05     30.55 o 
   6  10   2        2.47      117.43     96.36 o 
  -4  11   2      111.81      147.37     66.28 o 
  -3  11   2      148.91      153.56     86.72 o 
  -2  11   2      992.49     1008.08     72.46 o 
  -1  11   2       91.61      155.90     59.98 o 
   0  11   2     1256.31     1204.31    166.13 o 
   1  11   2       90.71      127.21     47.57 o 
   2  11   2     1063.54     1069.92     81.52 o 
   3  11   2      149.87      163.96     71.70 o 
   4  11   2      111.30      133.06     35.13 o 
   0   1   3      181.71      201.41     24.61 o 
   1   1   3     7393.18     7104.79    385.08 o 
  -1   2   3     1404.01     1463.14    100.68 o 
   0   2   3    44963.10    42646.78    388.34 o 
   1   2   3     1417.27     1404.69     50.43 o 
   2   2   3     3206.44     3326.67     81.61 o 
  -2   3   3     1023.40      981.44    107.99 o 
  -1   3   3      249.99      380.76     91.75 o 
   0   3   3     2187.70     2382.86     67.02 o 
   1   3   3      289.38      380.81     57.85 o 
   2   3   3      995.88     1326.82     87.89 o 
   3   3   3      501.22      498.92     11.40 o 
  -3   4   3     2786.96     2763.36    119.88 o 
  -2   4   3      888.15      818.61     29.57 o 
  -1   4   3     2437.13     2363.86     41.38 o 
   0   4   3       75.19       83.83     12.71 o 
   1   4   3     2450.81     2659.86     57.74 o 
   2   4   3      861.37      802.53     55.06 o 
   3   4   3     2724.04     2591.50     23.46 o 
   4   4   3      794.45      818.90     19.79 o 
  -4   5   3      893.43     1073.27    111.28 o 
  -3   5   3     2783.40     2900.21     60.64 o 
  -2   5   3      624.14      755.22     48.31 o 
  -1   5   3       32.03       47.54     59.75 o 
   0   5   3        4.50      103.85     47.53 o 
   1   5   3       37.30       51.44     20.21 o 
   2   5   3      649.67      776.78     91.22 o 
   3   5   3     2752.51     2698.18     91.07 o 
   4   5   3      923.32     1050.46     63.81 o 
   5   5   3     2560.86     2548.92     87.87 o 
  -5   6   3      124.33      187.73     71.71 o 
  -4   6   3      954.20      969.24     56.40 o 
  -3   6   3       97.06       90.27     36.99 o 
  -2   6   3      225.83      220.62     25.72 o 
  -1   6   3      103.83      187.37     43.02 o 
   0   6   3      162.66      413.60     91.06 o 
   1   6   3      100.66      136.18     20.18 o 
   2   6   3      235.14      253.28     30.27 o 
   3   6   3      100.30      124.56    141.02 o 
   4   6   3      995.02     1063.32     90.35 o 
   5   6   3      130.80      160.95     89.10 o 
   6   6   3      195.83      205.91     45.64 o 
  -6   7   3      161.89      152.76     29.72 o 
  -5   7   3       22.97      137.17    123.16 o 
  -4   7   3      123.48      127.59     39.44 o 
  -3   7   3     1537.43     1406.03     56.68 o 
  -2   7   3       87.23      120.39     53.34 o 
  -1   7   3      863.18      875.01     23.35 o 
   0   7   3       44.42       35.19      6.19 o 
   1   7   3      823.17      921.84     70.62 o 
   2   7   3       81.65      117.70     19.62 o 
   3   7   3     1546.35     1442.18     65.73 o 
   4   7   3      120.51      124.33     74.12 o 
   5   7   3       20.98       19.62      9.88 o 
   6   7   3      163.68      165.38     15.07 o 
   7   7   3      210.61      285.41     74.77 o 
  -7   8   3       16.42      157.79    107.23 o 
  -6   8   3      335.11      391.03     58.97 o 
  -5   8   3      371.35      363.59     33.29 o 
  -4   8   3      509.40      492.51     26.66 o 
  -3   8   3      383.47      398.21     24.42 o 
  -2   8   3     1754.52     1639.36     57.21 o 
  -1   8   3      108.02      170.59     41.09 o 
   0   8   3      712.61      681.32     22.78 o 
   1   8   3      112.75      106.30     34.59 o 
   2   8   3     1775.23     1822.34     71.72 o 
   3   8   3      395.60      408.01     22.82 o 
   4   8   3      507.03      515.24     42.29 o 
   5   8   3      362.53      463.87    102.93 o 
   6   8   3      332.48      322.29     35.70 o 
   7   8   3       18.55      101.48     97.39 o 
   8   8   3        5.94        3.76     37.01 o 
  -7   9   3       59.43       96.55     81.93 o 
  -6   9   3      112.42      197.82    114.95 o 
  -5   9   3       86.46      190.82     72.51 o 
  -4   9   3      378.49      418.22     73.66 o 
  -3   9   3       36.38      113.78     96.12 o 
  -2   9   3      163.73      259.61     91.53 o 
  -1   9   3      146.63      247.63    102.45 o 
   0   9   3      240.52      333.27     68.72 o 
   1   9   3      141.34      180.02     30.77 o 
   2   9   3      160.41      290.31     75.71 o 
   3   9   3       39.89       58.36     51.63 o 
   4   9   3      382.06      390.77     79.34 o 
   5   9   3       84.69      135.78     28.95 o 
   6   9   3      106.41      140.15     52.91 o 
   7   9   3       59.83      139.27    104.27 o 
  -6  10   3       40.40       42.65     45.09 o 
  -5  10   3       26.46       99.89     99.87 o 
  -4  10   3       46.79      145.92    161.85 o 
  -3  10   3       47.84      116.71    125.81 o 
  -2  10   3      208.46      273.41     76.08 o 
  -1  10   3       76.22      225.54    194.13 o 
   0  10   3      461.14      445.27     54.53 o 
   1  10   3       81.60      151.30     63.39 o 
   2  10   3      212.21      310.51    136.26 o 
   3  10   3       52.44      130.56     91.30 o 
   4  10   3       51.78      124.89     69.59 o 
   5  10   3       28.04      140.27    119.95 o 
   6  10   3       39.85       40.73     86.09 o 
  -4  11   3       61.86       73.83     17.76 o 
  -3  11   3      154.49      134.73    256.29 o 
  -2  11   3       53.95      106.59    104.62 o 
  -1  11   3      185.47      248.73    180.24 o 
   0  11   3      758.39      826.96    279.16 o 
   1  11   3      178.80      180.43     12.42 o 
   2  11   3       55.00       94.46    178.55 o 
   3  11   3      160.37      205.40     45.89 o 
   4  11   3       63.75       72.28     13.86 o 
   0   0   4    50207.53    52122.93    320.77 o 
   0   1   4      216.55      224.21     39.70 o 
   1   1   4     5138.05     5177.54     72.68 o 
  -1   2   4    17649.02    16561.04    452.93 o 
   0   2   4    25600.56    23494.49    151.08 o 
   1   2   4    17707.56    16724.15    120.22 o 
   2   2   4      459.52      451.78     23.16 o 
  -2   3   4     2249.71     2260.11     77.73 o 
  -1   3   4     7425.40     6996.87    163.58 o 
   0   3   4     6324.49     6252.80    233.51 o 
   1   3   4     6810.11     6597.89    347.63 o 
   2   3   4     2298.48     2249.20     43.63 o 
   3   3   4     1968.67     2037.24     44.07 o 
  -3   4   4     1494.66     1416.73     51.75 o 
  -2   4   4     3411.24     3259.10    102.67 o 
  -1   4   4     1888.51     1883.40     92.62 o 
   0   4   4    17826.31    16605.16    155.96 o 
   1   4   4     1818.04     1742.94     39.70 o 
   2   4   4     3291.68     3139.25     21.00 o 
   3   4   4     1481.26     1414.58     28.45 o 
   4   4   4    10009.37     9803.84    126.30 o 
  -4   5   4      114.74      132.77     27.93 o 
  -3   5   4     4374.75     4333.65     45.47 o 
  -2   5   4     3377.00     3247.45     38.44 o 
  -1   5   4    10745.91    10256.67    213.86 o 
   0   5   4      275.20      320.23     23.49 o 
   1   5   4    10595.01    10077.97     48.18 o 
   2   5   4     3375.03     3477.85     60.36 o 
   3   5   4     4398.89     4275.99     74.41 o 
   4   5   4      118.68      136.78     32.02 o 
   5   5   4     5623.71     5808.00    137.39 o 
  -5   6   4      343.30      400.09     86.25 o 
  -4   6   4     2715.11     2609.82     78.32 o 
  -3   6   4       99.30      151.75     43.12 o 
  -2   6   4      510.53      570.77     27.32 o 
  -1   6   4     1037.44      996.52     38.38 o 
   0   6   4     2580.90     2653.61     67.96 o 
   1   6   4     1015.11     1068.99     53.59 o 
   2   6   4      323.76      508.78     45.76 o 
   3   6   4      101.87      129.86     39.68 o 
   4   6   4     2504.34     2287.62     85.99 o 
   5   6   4      350.32      432.72     90.38 o 
   6   6   4      304.59      488.57    174.45 o 
  -6   7   4       17.06       19.12     45.30 o 
  -5   7   4     1483.59     1575.44     74.91 o 
  -4   7   4      290.21      329.74    107.02 o 
  -3   7   4      629.48      618.83    143.36 o 
  -2   7   4      502.15      564.90     48.38 o 
  -1   7   4     2497.09     2331.90    115.37 o 
   0   7   4      340.76      314.31     14.92 o 
   1   7   4     2360.83     2191.09     72.39 o 
   2   7   4      507.72      549.87     79.02 o 
   3   7   4      648.14      772.57     98.75 o 
   4   7   4      291.16      290.12     45.25 o 
   5   7   4     1313.40     1432.26    139.97 o 
   6   7   4       15.87       39.51     20.39 o 
   7   7   4      200.66      271.84    195.33 o 
  -7   8   4      380.50      393.69     25.44 o 
  -6   8   4      296.18      326.47     48.71 o 
  -5   8   4      250.03      280.75     61.64 o 
  -4   8   4     2190.67     2206.65     51.73 o 
  -3   8   4      735.50      659.39     28.27 o 
  -2   8   4      726.74      988.82     82.32 o 
  -1   8   4      436.73      463.45     41.12 o 
   0   8   4     1547.14     1606.12     51.66 o 
   1   8   4      422.20      461.46     51.19 o 
   2   8   4      670.06      729.07     73.18 o 
   3   8   4      739.60      681.42     69.59 o 
   4   8   4     2088.48     1932.05     46.62 o 
   5   8   4      256.01      228.60     34.90 o 
   6   8   4      342.23      365.39     66.59 o 
   7   8   4      388.78      447.81     62.96 o 
   8   8   4      599.87      620.92     86.74 o 
  -7   9   4      313.78      357.92    100.55 o 
  -6   9   4      629.21      656.12     70.22 o 
  -5   9   4     1761.62     2034.99    146.52 o 
  -4   9   4      695.05      677.44     29.04 o 
  -3   9   4     1538.79     1877.95    134.59 o 
  -2   9   4      132.84      139.32      8.75 o 
  -1   9   4     2235.18     2404.60     65.44 o 
   0   9   4      286.47      364.74     74.01 o 
   1   9   4     2153.78     2192.40     81.64 o 
   2   9   4      125.96      140.37     65.20 o 
   3   9   4     1725.68     2019.11    108.46 o 
   4   9   4      707.37      718.12     51.76 o 
   5   9   4     1656.11     1628.24    107.98 o 
   6   9   4      609.54      604.84     60.38 o 
   7   9   4      331.60      343.28     36.16 o 
  -6  10   4      438.88      464.56     98.05 o 
  -5  10   4       46.43       58.45     43.83 o 
  -4  10   4      713.92      593.72     52.85 o 
  -3  10   4       40.75      101.89     51.82 o 
  -2  10   4      924.81      848.11    179.66 o 
  -1  10   4      237.56      221.43     33.23 o 
   0  10   4     1032.59      976.73    186.68 o 
   1  10   4      237.15      346.14    116.77 o 
   2  10   4     1026.42     1094.61     74.98 o 
   3  10   4       42.33      122.23     65.20 o 
   4  10   4      782.21      697.99     38.46 o 
   5  10   4       47.08       81.92     72.73 o 
   6  10   4      376.91      353.49     86.34 o 
  -4  11   4      427.41      447.02    101.93 o 
  -3  11   4      623.47      686.88    173.94 o 
  -2  11   4        0.84      106.13    224.96 o 
  -1  11   4      109.87      165.76    208.73 o 
   0  11   4       19.19       99.14    280.55 o 
   1  11   4      131.52      254.61    127.56 o 
   2  11   4        0.66       91.79    152.49 o 
   3  11   4      755.28      731.72     56.74 o 
   4  11   4      424.16      403.69     54.21 o 
   0   1   5       23.53       56.56     13.61 o 
   1   1   5     3953.31     3776.40    257.57 o 
  -1   2   5    13622.52    13618.71    194.63 o 
   0   2   5       10.84       73.87     20.85 o 
   1   2   5    13567.45    13237.20    269.88 o 
   2   2   5      476.88      506.85     60.86 o 
  -2   3   5      608.92      567.43     77.73 o 
  -1   3   5     1766.91     1769.92     87.68 o 
   0   3   5     3995.74     3801.93     36.66 o 
   1   3   5     1805.06     1919.31     75.67 o 
   2   3   5      635.96      795.84    100.35 o 
   3   3   5      969.72     1093.79     61.80 o 
  -3   4   5     6102.14     5687.16     45.95 o 
  -2   4   5      211.87      335.24     99.04 o 
  -1   4   5     2055.94     2094.24    110.99 o 
   0   4   5       74.50       86.99     34.46 o 
   1   4   5     2098.26     2240.93     37.75 o 
   2   4   5      206.76      222.54     16.83 o 
   3   4   5     6087.09     5715.51     74.52 o 
   4   4   5      719.05      774.65     58.79 o 
  -4   5   5      802.41      788.23     44.50 o 
  -3   5   5     2766.43     2453.30    167.09 o 
  -2   5   5     3390.83     3315.75     42.77 o 
  -1   5   5      822.33      862.89     42.91 o 
   0   5   5     2447.63     2489.12     37.07 o 
   1   5   5      813.06      960.08     38.84 o 
   2   5   5     3391.45     3388.21     50.52 o 
   3   5   5     2798.28     2740.70     69.30 o 
   4   5   5      806.69      866.11     79.51 o 
   5   5   5      349.03      278.08     19.01 o 
  -5   6   5      158.23      217.40    164.96 o 
  -4   6   5      227.31      281.87    100.64 o 
  -3   6   5      707.45      667.55     13.23 o 
  -2   6   5      313.57      303.25      5.65 o 
  -1   6   5     1804.46     1799.92     57.60 o 
   0   6   5      115.28      181.08     37.30 o 
   1   6   5     1819.69     1961.49     58.98 o 
   2   6   5      305.37      316.76     60.73 o 
   3   6   5      711.30      782.78     88.85 o 
   4   6   5      226.00      261.68     85.39 o 
   5   6   5      147.27      262.30     97.96 o 
   6   6   5     2177.62     2082.94     79.05 o 
  -6   7   5      657.56      658.08     97.96 o 
  -5   7   5      256.21      276.05    108.52 o 
  -4   7   5       11.38       19.97     45.71 o 
  -3   7   5     1307.62     1221.14     33.70 o 
  -2   7   5      572.12      588.77     20.80 o 
  -1   7   5      104.48       92.63     10.92 o 
   0   7   5      157.97      125.17     12.08 o 
   1   7   5      104.68      148.08     25.65 o 
   2   7   5      592.31      594.74     25.80 o 
   3   7   5     1289.48     1195.57     86.57 o 
   4   7   5       12.16       31.09     31.53 o 
   5   7   5      235.07      261.40     47.93 o 
   6   7   5      667.72      691.79     74.37 o 
   7   7   5      703.43      685.08     62.70 o 
  -7   8   5      280.12      290.22     43.61 o 
  -6   8   5      198.31      193.02     23.47 o 
  -5   8   5      196.13      219.34     12.66 o 
  -4   8   5      684.41      781.60    117.59 o 
  -3   8   5       62.15      196.87     89.10 o 
  -2   8   5      821.53      768.35     53.02 o 
  -1   8   5     1491.78     1561.74     24.01 o 
   0   8   5      168.96      163.55     10.69 o 
   1   8   5     1467.29     1495.32     26.03 o 
   2   8   5      850.48      848.32     70.86 o 
   3   8   5       62.14       97.11     22.55 o 
   4   8   5      707.09      753.62     25.11 o 
   5   8   5      205.03      233.05     44.72 o 
   6   8   5      203.73      242.37     41.78 o 
   7   8   5      290.44      308.16     42.73 o 
   8   8   5        0.33       86.46     59.75 o 
  -7   9   5      276.92      329.80     94.20 o 
  -6   9   5      104.40      114.44     13.90 o 
  -5   9   5       64.73      108.56     48.36 o 
  -4   9   5       14.81       32.82     77.55 o 
  -3   9   5      789.08      823.52    105.66 o 
  -2   9   5       77.37       61.39     45.20 o 
  -1   9   5      126.14      141.61     16.34 o 
   0   9   5      360.24      359.20     21.26 o 
   1   9   5      135.30      172.71     28.89 o 
   2   9   5       90.06      114.37     49.64 o 
   3   9   5      786.22      819.74     77.07 o 
   4   9   5       16.62       19.04     34.90 o 
   5   9   5       65.81       84.05     24.83 o 
   6   9   5      109.95      202.96    144.94 o 
   7   9   5      278.58      349.16    147.73 o 
  -6  10   5       16.20       71.42     60.56 o 
  -5  10   5      672.63      677.76     26.22 o 
  -4  10   5       58.70       51.33     14.35 o 
  -3  10   5      599.91      548.04     54.01 o 
  -2  10   5      533.11      530.30     44.17 o 
  -1  10   5      303.07      271.72     10.50 o 
   0  10   5       41.21       55.47     37.82 o 
   1  10   5      300.84      340.99    126.08 o 
   2  10   5      529.64      483.34     38.55 o 
   3  10   5      608.13      626.76     43.20 o 
   4  10   5       57.40       95.95     96.90 o 
   5  10   5      673.22      733.73     81.33 o 
   6  10   5       19.00       48.97     28.47 o 
  -3  11   5       95.88      107.70     20.89 o 
  -2  11   5       28.08       51.56    109.26 o 
  -1  11   5      287.77      376.71    323.10 o 
   0  11   5      233.67      337.42    153.12 o 
   1  11   5      284.92      246.34    138.88 o 
   2  11   5       26.30       66.77     95.23 o 
   3  11   5       90.55       79.40     44.88 o 
   0   1   6     4783.56     5142.41    108.89 o 
   1   1   6       40.41       86.58     18.60 o 
  -1   2   6     1625.71     1675.98     41.76 o 
   0   2   6    37182.59    34572.29    102.96 o 
   1   2   6     1772.38     1825.57     66.22 o 
   2   2   6     1589.46     1684.74     95.63 o 
  -2   3   6     5327.46     5960.08    136.37 o 
  -1   3   6     4598.82     4401.03     60.11 o 
   0   3   6    11813.78    11205.31    302.10 o 
   1   3   6     4477.03     4429.09     50.53 o 
   2   3   6     4934.59     4937.05    148.37 o 
   3   3   6     1256.00     1263.04    123.71 o 
  -3   4   6     4347.22     4180.89    111.64 o 
  -2   4   6     5501.64     5376.16     63.94 o 
  -1   4   6    12262.46    11491.16    140.74 o 
   0   4   6     4661.18     4422.99    116.38 o 
   1   4   6    12610.35    11969.07    179.18 o 
   2   4   6     5396.31     5236.76    121.13 o 
   3   4   6     4296.72     4397.05     75.19 o 
   4   4   6      340.03      368.98     28.90 o 
  -4   5   6     1518.33     1514.90     45.32 o 
  -3   5   6      158.21      201.67     29.96 o 
  -2   5   6     5894.63     5738.76     92.56 o 
  -1   5   6     1996.01     1974.27     62.00 o 
   0   5   6     8140.48     8362.74     66.31 o 
   1   5   6     2002.20     1966.21     66.31 o 
   2   5   6     5661.39     5240.42     23.13 o 
   3   5   6      174.54      234.41     38.01 o 
   4   5   6     1456.86     1506.14     88.98 o 
   5   5   6       11.41       17.70     51.69 o 
  -5   6   6      627.46      700.41     49.89 o 
  -4   6   6     1537.78     1430.86     53.92 o 
  -3   6   6     2603.96     2448.35     42.82 o 
  -2   6   6      151.20      213.30     37.85 o 
  -1   6   6     6047.65     5724.76     82.95 o 
   0   6   6     4254.52     4040.22     42.67 o 
   1   6   6     6120.35     5978.37     75.73 o 
   2   6   6      146.59      214.05     81.89 o 
   3   6   6     2315.76     2205.83     62.66 o 
   4   6   6     1568.50     1478.72     47.59 o 
   5   6   6      629.09      909.92    127.53 o 
   6   6   6        0.69       32.01    168.55 o 
  -6   7   6      445.43      509.05     62.19 o 
  -5   7   6     1238.92     1219.27     34.10 o 
  -4   7   6      490.15      475.47     31.89 o 
  -3   7   6      152.67      201.64    113.74 o 
  -2   7   6     3490.48     3235.10     49.75 o 
  -1   7   6      184.99      197.91     19.47 o 
   0   7   6     5380.05     4996.34    107.67 o 
   1   7   6      192.59      202.99     26.22 o 
   2   7   6     3442.50     3245.69     41.31 o 
   3   7   6      161.39      211.03    128.08 o 
   4   7   6      319.36      338.36     36.88 o 
   5   7   6     1250.40     1204.31     57.96 o 
   6   7   6      536.95      509.17     29.08 o 
   7   7   6        2.05        3.37     15.28 o 
  -7   8   6      713.66      818.64    180.48 o 
  -6   8   6      267.52      262.58    131.03 o 
  -5   8   6      829.21      926.22    128.63 o 
  -4   8   6      608.59      560.07     52.06 o 
  -3   8   6      513.99      635.83     72.00 o 
  -2   8   6     1593.60     1535.51     22.25 o 
  -1   8   6     1106.25     1177.39     84.14 o 
   0   8   6      235.81      225.27     25.02 o 
   1   8   6     1263.51     1200.67    139.24 o 
   2   8   6     1585.59     1517.71     31.62 o 
   3   8   6      566.76      523.92    119.16 o 
   4   8   6      598.80      521.79     33.95 o 
   5   8   6      872.86      746.12    102.38 o 
   6   8   6      268.71      331.24    191.43 o 
   7   8   6      681.89      631.20     33.49 o 
   8   8   6      251.52      321.61    123.26 o 
  -7   9   6       25.59       35.45     11.91 o 
  -6   9   6     1082.04     1149.75     84.05 o 
  -5   9   6       61.77      142.03    126.29 o 
  -4   9   6      721.41      787.00     62.01 o 
  -3   9   6     1328.28     1280.78     74.11 o 
  -2   9   6      814.59      772.86     52.45 o 
  -1   9   6      337.02      328.65     76.58 o 
   0   9   6      326.83      599.32     75.55 o 
   1   9   6      335.45      337.39     85.02 o 
   2   9   6      804.68      738.53    108.02 o 
   3   9   6     1299.66     1390.09     86.36 o 
   4   9   6      675.98      645.54    119.55 o 
   5   9   6       62.86      107.28     89.16 o 
   6   9   6     1052.38     1080.76    140.31 o 
   7   9   6       23.03       46.78      7.02 o 
  -5  10   6      491.43      481.55     69.13 o 
  -4  10   6       58.23      103.02     88.28 o 
  -3  10   6      838.52      892.26     42.12 o 
  -2  10   6       40.06       82.14     66.04 o 
  -1  10   6      354.43      367.69    104.81 o 
   0  10   6        4.70       62.16    123.02 o 
   1  10   6      465.77      566.01    175.20 o 
   2  10   6       46.11       89.35     80.14 o 
   3  10   6      844.29      914.92     72.76 o 
   4  10   6       53.48       48.97     40.60 o 
   5  10   6      516.52      487.65     45.94 o 
  -3  11   6       55.08       60.89     77.85 o 
  -2  11   6      594.93      591.66    258.32 o 
  -1  11   6      144.92      252.70    122.15 o 
   0  11   6      515.71      460.18     47.39 o 
   1  11   6      137.75      285.93    202.15 o 
   2  11   6      665.53      572.23     16.51 o 
   3  11   6       55.34      126.15     59.57 o 
   0   1   7      341.98      614.79     96.28 o 
   1   1   7       32.48       76.55     22.87 o 
  -1   2   7     4571.70     4415.76    114.36 o 
   0   2   7      268.34      308.87     32.43 o 
   1   2   7     4578.66     4349.24     72.38 o 
   2   2   7       44.61       31.36      4.17 o 
  -2   3   7     2727.88     2665.70     48.32 o 
  -1   3   7    11722.10    11164.87    277.25 o 
   0   3   7      125.22      107.88     10.90 o 
   1   3   7    11950.94    11765.74    115.86 o 
   2   3   7     2658.89     2733.56     59.60 o 
   3   3   7      222.13      307.18     42.56 o 
  -3   4   7      343.16      320.68     48.93 o 
  -2   4   7     2569.81     2583.76     60.59 o 
  -1   4   7     6783.37     6755.15     89.33 o 
   0   4   7      101.46       87.66      4.90 o 
   1   4   7     6773.97     6615.45     46.45 o 
   2   4   7     2525.58     2471.73     54.27 o 
   3   4   7      359.52      677.73    105.19 o 
   4   4   7     1349.35     1378.29     49.90 o 
  -4   5   7      150.21      181.37     26.45 o 
  -3   5   7      883.30      826.36     89.59 o 
  -2   5   7      453.47      457.47     35.72 o 
  -1   5   7      200.37      201.15     26.46 o 
   0   5   7      473.42      477.98     41.87 o 
   1   5   7      216.28      202.23     19.25 o 
   2   5   7      457.62      442.17    105.86 o 
   3   5   7      913.18      886.01     87.55 o 
   4   5   7      148.00      186.29     70.88 o 
   5   5   7       18.69       15.67     20.59 o 
  -5   6   7      384.30      436.05     85.31 o 
  -4   6   7      339.59      346.40     28.64 o 
  -3   6   7      194.31      201.30     30.08 o 
  -2   6   7      721.51      748.62     19.41 o 
  -1   6   7     4594.84     4176.79     32.46 o 
   0   6   7       92.57      133.37     43.04 o 
   1   6   7     4609.43     4299.24     65.40 o 
   2   6   7      712.66      709.84     14.96 o 
   3   6   7      189.96      274.24    153.09 o 
   4   6   7      328.39      316.70     28.26 o 
   5   6   7      390.11      478.69    131.35 o 
   6   6   7      126.89      239.19    107.77 o 
  -6   7   7      283.97      283.42     37.61 o 
  -5   7   7      778.53      762.54     27.31 o 
  -4   7   7     1003.49      935.80    118.74 o 
  -3   7   7      355.28      340.87     21.58 o 
  -2   7   7      211.39      330.78     86.07 o 
  -1   7   7      426.24      571.63     75.88 o 
   0   7   7      390.72      500.00     49.75 o 
   1   7   7      429.78      493.28     28.41 o 
   2   7   7      235.61      223.98     23.89 o 
   3   7   7      343.53      307.00     37.84 o 
   4   7   7     1021.93     1090.90    116.05 o 
   5   7   7      769.24      783.36     33.49 o 
   6   7   7      258.24      262.22     61.59 o 
   7   7   7        9.60      145.67    190.94 o 
  -7   8   7      543.25      529.75     31.26 o 
  -6   8   7      225.47      198.07     44.88 o 
  -5   8   7      294.45      313.63     74.84 o 
  -4   8   7      447.28      434.49     25.03 o 
  -3   8   7      301.26      302.22     31.83 o 
  -2   8   7      135.81      153.42     59.27 o 
  -1   8   7      495.40      498.83     26.20 o 
   0   8   7       47.72       75.17     37.38 o 
   1   8   7      511.01      499.20     32.08 o 
   2   8   7      137.14      112.45     22.44 o 
   3   8   7      303.79      302.82      3.57 o 
   4   8   7      462.82      432.05     11.76 o 
   5   8   7      314.64      276.64     38.86 o 
   6   8   7      220.08      307.53     66.11 o 
   7   8   7      541.01      539.21     42.95 o 
   8   8   7      212.63      219.58    167.08 o 
  -7   9   7       90.68      199.89     53.17 o 
  -6   9   7       52.07       78.50     52.98 o 
  -5   9   7      547.65      535.13     64.65 o 
  -4   9   7      523.69      584.68     65.10 o 
  -3   9   7      642.47      612.95     35.24 o 
  -2   9   7      377.09      346.03     25.43 o 
  -1   9   7      394.29      450.81     66.90 o 
   0   9   7       45.57       44.53     11.18 o 
   1   9   7      398.26      407.10     25.42 o 
   2   9   7      368.54      384.38     83.54 o 
   3   9   7      655.88      584.68     36.48 o 
   4   9   7      513.16      598.67     99.95 o 
   5   9   7      551.13      582.88     66.65 o 
   6   9   7       55.34      180.65    148.51 o 
   7   9   7       93.08      130.53     52.71 o 
  -5  10   7       99.18       99.34     44.58 o 
  -4  10   7       16.85       73.97     84.46 o 
  -3  10   7      222.02      266.52    137.75 o 
  -2  10   7       46.62       69.95     76.16 o 
  -1  10   7      111.78      150.54     60.15 o 
   0  10   7      353.45      446.61    134.86 o 
   1  10   7      113.54      137.88     24.72 o 
   2  10   7       46.82       74.42     39.29 o 
   3  10   7      215.44      213.34     32.41 o 
   4  10   7       20.84      100.48     62.16 o 
   5  10   7      100.80      132.34     22.37 o 
  -3  11   7      359.24      348.14     63.74 o 
  -2  11   7       70.04      128.21    126.35 o 
  -1  11   7       16.50       16.78     51.75 o 
   0  11   7      124.92      145.24     60.42 o 
   1  11   7       15.94       41.64     24.43 o 
   2  11   7       72.23      121.50     31.03 o 
   3  11   7      355.33      334.88     36.89 o 
   0   0   8     9361.68     9528.77    130.08 o 
   0   1   8     6120.82     5984.31     90.97 o 
   1   1   8       70.47       98.45     13.31 o 
  -1   2   8     6513.88     7170.00    142.99 o 
   0   2   8     4884.67     4694.28    137.37 o 
   1   2   8     6579.14     6470.30    372.24 o 
   2   2   8     4007.57     3935.83     65.25 o 
  -2   3   8     5982.38     5695.41    134.55 o 
  -1   3   8    16982.89    16997.83     90.56 o 
   0   3   8      572.33      675.22     46.61 o 
   1   3   8    16473.18    15346.62    284.17 o 
   2   3   8     6011.61     5798.21     84.06 o 
   3   3   8     5055.14     4680.45     46.66 o 
  -3   4   8     2593.33     2520.06     63.05 o 
  -2   4   8     2696.89     2654.71     70.84 o 
  -1   4   8     1263.81     1359.62     58.57 o 
   0   4   8     3731.08     4199.58    108.59 o 
   1   4   8     1224.18     1153.24     53.15 o 
   2   4   8     3145.39     3246.91     52.90 o 
   3   4   8     2650.63     2509.73     28.91 o 
   4   4   8      879.96     1093.89     71.63 o 
  -4   5   8       99.00      129.28     68.74 o 
  -3   5   8     1708.20     1760.92     57.11 o 
  -2   5   8      332.78      296.23     20.69 o 
  -1   5   8    20460.82    18794.37    198.64 o 
   0   5   8       19.41       38.54     34.11 o 
   1   5   8    20126.76    18965.86    290.11 o 
   2   5   8      321.46      305.73     33.19 o 
   3   5   8     1809.59     1910.05     61.94 o 
   4   5   8      100.39      113.65     25.07 o 
   5   5   8      591.54      978.32    117.10 o 
  -5   6   8      477.24      490.99     30.29 o 
  -4   6   8      361.44      386.48     79.13 o 
  -3   6   8      157.47      239.25     59.74 o 
  -2   6   8     6268.74     5829.59     36.83 o 
  -1   6   8       49.87      107.46     27.34 o 
   0   6   8     8478.73     7873.42    406.19 o 
   1   6   8       43.29       53.17     37.44 o 
   2   6   8     6306.72     5905.64     68.10 o 
   3   6   8      146.72      213.63     67.00 o 
   4   6   8      293.24      468.62    138.98 o 
   5   6   8      460.45      451.06     28.62 o 
   6   6   8       31.35       87.96     86.34 o 
  -6   7   8      367.40      422.60     97.00 o 
  -5   7   8      267.45      303.59     90.31 o 
  -4   7   8     1838.90     1818.53     40.14 o 
  -3   7   8      814.78      813.68     45.02 o 
  -2   7   8      860.25      913.82     51.12 o 
  -1   7   8     4160.32     4023.92     94.95 o 
   0   7   8     2791.46     2554.44     33.26 o 
   1   7   8     3868.43     3817.72     84.98 o 
   2   7   8      878.56      823.37     53.14 o 
   3   7   8      946.18     1041.42     60.28 o 
   4   7   8     1854.54     1854.10     97.52 o 
   5   7   8      186.68      233.50     57.41 o 
   6   7   8      370.43      426.14     65.82 o 
   7   7   8      274.33      339.61     68.38 o 
  -7   8   8      281.34      282.40     63.40 o 
  -6   8   8     1568.35     1493.75     39.60 o 
  -5   8   8      474.88      464.74     42.18 o 
  -4   8   8      798.80      935.12     81.19 o 
  -3   8   8     1146.02     1102.11     55.78 o 
  -2   8   8      407.69      420.89     41.33 o 
  -1   8   8      754.80      727.77     30.97 o 
   0   8   8      207.83      157.40     49.71 o 
   1   8   8      760.13      775.35     59.13 o 
   2   8   8      498.14      597.06     77.14 o 
   3   8   8     1127.99     1066.20     38.67 o 
   4   8   8      759.78      842.17    112.92 o 
   5   8   8      469.99      529.37     80.63 o 
   6   8   8     1490.68     1507.51     85.95 o 
   7   8   8      292.74      382.24     91.82 o 
   8   8   8      410.45      447.99     52.00 o 
  -7   9   8      913.53      853.45    182.01 o 
  -6   9   8      299.13      393.20    135.90 o 
  -5   9   8      210.04      227.24     34.19 o 
  -4   9   8       90.76      122.77     48.35 o 
  -3   9   8     1205.87     1317.95    107.10 o 
  -2   9   8      963.51      984.99     31.05 o 
  -1   9   8      941.48     1016.23     92.79 o 
   0   9   8      328.02      344.88     12.39 o 
   1   9   8      940.78     1006.26     55.89 o 
   2   9   8      938.69      965.40     54.24 o 
   3   9   8     1259.88     1296.30     55.09 o 
   4   9   8       97.35      170.37     62.96 o 
   5   9   8      244.33      282.83    140.04 o 
   6   9   8      292.08      310.19    107.36 o 
   7   9   8      974.77      861.58     23.83 o 
  -5  10   8       89.05      177.34     90.04 o 
  -4  10   8      861.51      791.29    147.48 o 
  -3  10   8      127.32      155.97     58.52 o 
  -2  10   8      335.79      392.38    192.99 o 
  -1  10   8      142.04      158.70     54.54 o 
   0  10   8       29.21      114.47    122.99 o 
   1  10   8      150.21      132.83     20.00 o 
   2  10   8      280.04      322.48     51.18 o 
   3  10   8      130.14      159.23     52.11 o 
   4  10   8      860.50      793.68     37.95 o 
   5  10   8       87.35      110.79     16.63 o 
  -3  11   8      467.45      480.69     79.83 o 
  -2  11   8        0.53       24.71    110.50 o 
  -1  11   8      117.57      287.66    286.26 o 
   0  11   8      211.07      180.62     94.92 o 
   1  11   8       78.31       88.55     76.38 o 
   2  11   8        0.55        2.22     16.76 o 
   3  11   8      505.57      562.58    102.40 o 
   0   1   9     6383.73     6418.37    357.32 o 
   1   1   9     8117.02     7947.50    405.32 o 
  -1   2   9     5158.52     4931.82     33.86 o 
   0   2   9     4442.73     4514.85     97.98 o 
   1   2   9     5274.22     5312.41     56.49 o 
   2   2   9     2863.70     2668.98     48.64 o 
  -2   3   9       55.59       55.83     17.22 o 
  -1   3   9     2176.29     2227.26     30.65 o 
   0   3   9     1244.03     1290.65     69.36 o 
   1   3   9     2150.49     2186.40     58.23 o 
   2   3   9       64.18       79.51      9.06 o 
   3   3   9     1163.49     1348.61     61.29 o 
  -3   4   9     1853.11     1704.09     30.53 o 
  -2   4   9       26.64       39.39     36.85 o 
  -1   4   9      363.45      386.13     35.50 o 
   0   4   9       15.21       70.70     16.72 o 
   1   4   9      385.38      339.45     36.69 o 
   2   4   9       30.00       35.56      9.43 o 
   3   4   9     1826.90     1826.62     63.44 o 
   4   4   9     5228.68     4951.78     52.73 o 
  -4   5   9     1136.04     1034.96     10.43 o 
  -3   5   9     3614.13     3822.34     76.61 o 
  -2   5   9     2063.56     2213.86     58.12 o 
  -1   5   9     3479.94     3343.60     68.54 o 
   0   5   9       71.70       96.40     30.59 o 
   1   5   9     3618.30     3534.46     46.93 o 
   2   5   9     2112.14     2216.22     68.29 o 
   3   5   9     3638.72     3721.23     71.68 o 
   4   5   9     1134.11     1051.21     82.24 o 
   5   5   9        2.69       17.09     27.74 o 
  -5   6   9      550.19      591.68     44.40 o 
  -4   6   9      946.78      938.52     37.28 o 
  -3   6   9      670.31      667.83     24.93 o 
  -2   6   9      572.13      607.37     72.37 o 
  -1   6   9      408.31      423.91     32.06 o 
   0   6   9       84.91       96.23     12.32 o 
   1   6   9      401.54      461.03     83.32 o 
   2   6   9      534.96      531.78     22.23 o 
   3   6   9      658.04      742.74     69.56 o 
   4   6   9      955.84      895.69     37.56 o 
   5   6   9      534.18      530.81     65.26 o 
   6   6   9     1573.60     1496.37     37.08 o 
  -6   7   9     1040.18     1075.02     87.58 o 
  -5   7   9      234.96      308.79     59.32 o 
  -4   7   9      141.62      205.61     72.77 o 
  -3   7   9      753.90      825.33     70.60 o 
  -2   7   9      326.96      378.47     34.39 o 
  -1   7   9      136.76      150.04      9.00 o 
   0   7   9     1084.44     1172.61     45.20 o 
   1   7   9      143.32      174.12    109.62 o 
   2   7   9      336.19      366.88     38.76 o 
   3   7   9      768.63      832.54     75.22 o 
   4   7   9      138.28      145.16     96.60 o 
   5   7   9      241.80      265.79     78.67 o 
   6   7   9     1052.57     1128.41    102.91 o 
   7   7   9       86.77       89.54     37.95 o 
  -7   8   9       81.06       80.74     30.42 o 
  -6   8   9      236.48      214.93     33.12 o 
  -5   8   9       18.65       15.34     16.01 o 
  -4   8   9      208.33      222.52     37.73 o 
  -3   8   9       11.21      102.80     53.09 o 
  -2   8   9      242.25      226.15     35.88 o 
  -1   8   9     1005.43     1065.43     30.94 o 
   0   8   9     4473.23     4233.73    132.39 o 
   1   8   9     1010.10     1075.04     57.83 o 
   2   8   9      235.56      236.07     39.27 o 
   3   8   9       13.29       47.64     83.59 o 
   4   8   9      205.07      227.39     48.90 o 
   5   8   9       22.47       69.38     40.57 o 
   6   8   9      215.63      213.71     19.60 o 
   7   8   9       79.95      176.71    126.25 o 
   8   8   9      322.41      334.25     27.44 o 
  -7   9   9      132.87      161.29    134.17 o 
  -6   9   9      253.85      255.23    121.61 o 
  -5   9   9      857.95      812.25     25.26 o 
  -4   9   9       10.69       26.80     64.95 o 
  -3   9   9      335.72      303.91     35.73 o 
  -2   9   9      105.05      106.71     13.43 o 
  -1   9   9      552.66      605.46     29.33 o 
   0   9   9      137.95      184.34    121.27 o 
   1   9   9      542.25      585.00     34.58 o 
   2   9   9       98.97      150.14     46.00 o 
   3   9   9      355.77      418.63     72.91 o 
   4   9   9       10.86       85.68     86.04 o 
   5   9   9      867.74      862.63     86.65 o 
   6   9   9      249.75      283.46    112.28 o 
   7   9   9      130.10      114.53     48.77 o 
  -5  10   9       26.22       48.60     89.58 o 
  -4  10   9      173.77      186.35     19.35 o 
  -3  10   9      114.80      131.05     38.75 o 
  -2  10   9      798.29      995.63    273.46 o 
  -1  10   9      210.38      308.59    122.43 o 
   0  10   9        5.12       12.26     40.27 o 
   1  10   9      219.59      264.55     40.27 o 
   2  10   9      807.63      835.06     31.16 o 
   3  10   9      118.61      121.59     27.30 o 
   4  10   9      161.39      298.93    122.32 o 
   5  10   9       23.07       91.54     79.11 o 
  -3  11   9      101.71      173.26    134.72 o 
  -2  11   9      516.81      509.12      2.33 o 
  -1  11   9      278.93      254.09      3.26 o 
   0  11   9       17.61      134.30    175.35 o 
   1  11   9      271.45      297.36     40.74 o 
   2  11   9      506.89      532.28     19.61 o 
   3  11   9      102.15      158.57     53.95 o 
   0   1  10     5368.73     5292.68    518.82 o 
   1   1  10      737.46     1112.53     86.97 o 
  -1   2  10     1783.31     1957.23     84.01 o 
   0   2  10     3037.68     2947.37     55.51 o 
   1   2  10     1929.81     1988.15     86.86 o 
   2   2  10     6360.69     6845.24    119.86 o 
  -2   3  10      866.69      978.12    102.44 o 
  -1   3  10      752.32      841.16     30.06 o 
   0   3  10     4466.25     4470.95     98.13 o 
   1   3  10      725.40      679.74     47.97 o 
   2   3  10     1236.43     1247.82     88.26 o 
   3   3  10      570.44      615.45     60.00 o 
  -3   4  10     5085.41     4542.18     47.45 o 
  -2   4  10     3294.79     3231.50    120.41 o 
  -1   4  10    24298.20    23033.67    108.94 o 
   0   4  10     1488.79     1473.55     46.43 o 
   1   4  10    24517.58    22982.66    129.76 o 
   2   4  10     3252.55     3114.39     97.96 o 
   3   4  10     5311.53     4764.99    195.82 o 
   4   4  10      115.07      209.90     60.44 o 
  -4   5  10     2440.85     2223.85     64.46 o 
  -3   5  10     1603.06     1692.40     79.92 o 
  -2   5  10     4003.35     3954.50     69.23 o 
  -1   5  10     2685.23     2589.61     66.91 o 
   0   5  10     9855.65     9733.84    233.15 o 
   1   5  10     2708.52     2699.37     63.85 o 
   2   5  10     3923.45     4003.16     86.70 o 
   3   5  10     1594.66     1640.47     31.68 o 
   4   5  10     2442.25     2568.51    110.01 o 
   5   5  10      946.65      942.52     23.29 o 
  -5   6  10      712.80     1083.90    105.54 o 
  -4   6  10     1380.11     1257.90     41.08 o 
  -3   6  10       96.58      129.52     88.57 o 
  -2   6  10      325.11      338.04     11.62 o 
  -1   6  10     6472.15     6938.13    229.45 o 
   0   6  10     2216.85     2153.96     31.74 o 
   1   6  10     6544.38     6702.02    130.91 o 
   2   6  10      330.37      360.55     22.80 o 
   3   6  10       71.91      110.04     30.35 o 
   4   6  10     1376.65     1336.88    116.42 o 
   5   6  10      615.60      596.46     49.28 o 
   6   6  10      144.68      153.86    135.06 o 
  -6   7  10       42.83       95.28     27.14 o 
  -5   7  10       49.04       58.20      6.69 o 
  -4   7  10      794.93      773.33     29.95 o 
  -3   7  10     2109.98     2196.06     69.94 o 
  -2   7  10      326.79      338.71     16.30 o 
  -1   7  10      481.09      507.08     13.49 o 
   0   7  10     2362.59     2426.25    116.36 o 
   1   7  10      479.60      479.46     36.31 o 
   2   7  10      414.36      611.69     80.66 o 
   3   7  10     2106.61     2116.23    144.76 o 
   4   7  10      999.52     1071.40     99.82 o 
   5   7  10       45.16       61.77     16.58 o 
   6   7  10       97.77      274.68    158.16 o 
   7   7  10       24.33       51.39     24.33 o 
  -7   8  10      501.92      559.29     29.92 o 
  -6   8  10      481.17      514.16     35.32 o 
  -5   8  10     1304.82     1353.26     95.44 o 
  -4   8  10      129.33      157.14     49.97 o 
  -3   8  10     1210.97     1402.80     48.67 o 
  -2   8  10       14.24       39.23     14.52 o 
  -1   8  10     1009.55      905.00     58.65 o 
   0   8  10      686.34      675.44     31.88 o 
   1   8  10     1078.26     1205.39     65.45 o 
   2   8  10       14.24       19.43     49.37 o 
   3   8  10     1222.38     1149.43     25.08 o 
   4   8  10      129.96      129.51     33.79 o 
   5   8  10     1344.04     1625.94     92.18 o 
   6   8  10      490.26      620.44    107.40 o 
   7   8  10      570.08      494.24     30.60 o 
   8   8  10       25.25       76.64    129.39 o 
  -6   9  10     1363.95     1586.50     88.82 o 
  -5   9  10       68.28      110.81    127.75 o 
  -4   9  10     1461.05     1533.71     79.41 o 
  -3   9  10     1303.90     1270.40     54.44 o 
  -2   9  10      542.26      543.66     26.68 o 
  -1   9  10       78.54       81.27     48.89 o 
   0   9  10     3150.14     2940.70     62.93 o 
   1   9  10       79.22       88.43     22.74 o 
   2   9  10      454.71      512.41    105.05 o 
   3   9  10     1294.34     1214.32     80.35 o 
   4   9  10     1370.92     1414.83     59.09 o 
   5   9  10       62.43       83.85     40.16 o 
   6   9  10     1443.11     1571.59     78.18 o 
  -5  10  10      901.06      909.55     55.20 o 
  -4  10  10       15.83       56.79     51.51 o 
  -3  10  10      740.32      742.72     54.90 o 
  -2  10  10       65.19      169.50    175.18 o 
  -1  10  10      140.91      182.55    163.65 o 
   0  10  10       78.99      129.38     66.49 o 
   1  10  10      145.19      128.37     14.04 o 
   2  10  10       63.50       60.72     13.04 o 
   3  10  10      674.89      605.83     40.36 o 
   4  10  10       14.88       53.28     70.96 o 
   5  10  10      866.96      875.07     65.33 o 
  -2  11  10       57.12      175.30    435.46 o 
  -1  11  10       97.02      289.53    323.10 o 
   0  11  10        2.71       53.41     74.08 o 
   1  11  10       95.30      126.10     42.94 o 
   2  11  10       72.99      147.16     41.27 o 
   0   1  11     2380.18     2559.04     78.73 o 
   1   1  11     4534.33     4887.14    126.53 o 
  -1   2  11     2092.76     2146.17     39.60 o 
   0   2  11      297.21      359.93     43.94 o 
   1   2  11     2051.83     1976.12     57.16 o 
   2   2  11      772.44      987.71     79.46 o 
  -2   3  11      219.88      264.43    112.81 o 
  -1   3  11     2656.45     2803.78     56.63 o 
   0   3  11     4699.79     4532.48     29.44 o 
   1   3  11     2623.20     2583.78     58.24 o 
   2   3  11      237.18      241.06     33.69 o 
   3   3  11     3496.53     3598.44     68.55 o 
  -3   4  11     1208.90     1255.20     59.32 o 
  -2   4  11      574.42      613.80     43.94 o 
  -1   4  11     4038.34     4185.47    114.51 o 
   0   4  11     1923.04     2256.59     72.97 o 
   1   4  11     4082.47     4020.38     39.31 o 
   2   4  11      566.02      672.67     61.12 o 
   3   4  11     1226.65     1375.08     91.14 o 
   4   4  11       16.24      131.53     72.60 o 
  -4   5  11     1278.22     1152.27     97.14 o 
  -3   5  11       94.18       98.67     20.39 o 
  -2   5  11     1775.89     1806.14     25.96 o 
  -1   5  11      331.91      413.80     99.98 o 
   0   5  11     1489.70     1536.67     75.37 o 
   1   5  11      329.06      386.53     64.21 o 
   2   5  11     1801.83     2152.88    151.26 o 
   3   5  11       87.59       83.77     14.98 o 
   4   5  11     1273.82     1198.27     58.37 o 
   5   5  11      364.46      392.31     33.54 o 
  -5   6  11      820.28      845.12     50.20 o 
  -4   6  11     1200.62     1267.74     28.23 o 
  -3   6  11      185.08      192.80      9.26 o 
  -2   6  11      272.29      298.15     81.92 o 
  -1   6  11      872.61      857.61     52.85 o 
   0   6  11       26.76       46.62     24.36 o 
   1   6  11      843.77      996.67     68.30 o 
   2   6  11      296.67      320.35     37.67 o 
   3   6  11      178.58      165.73     12.38 o 
   4   6  11     1208.78     1267.58     72.57 o 
   5   6  11      806.02      770.33     59.35 o 
   6   6  11      385.24      490.80     84.45 o 
  -6   7  11        0.28        9.15     25.76 o 
  -5   7  11        9.45       24.37     13.25 o 
  -4   7  11      704.76      772.43     43.07 o 
  -3   7  11     1491.76     1683.29     84.39 o 
  -2   7  11     1244.94     1409.75     62.65 o 
  -1   7  11      174.46      241.12     29.41 o 
   0   7  11       13.86       63.85     24.75 o 
   1   7  11      171.64      258.77     93.14 o 
   2   7  11     1218.52     1197.78    111.79 o 
   3   7  11     1499.93     1403.24    139.11 o 
   4   7  11      689.28      778.67    145.83 o 
   5   7  11        7.78       76.00     70.23 o 
   6   7  11        0.89       11.28     49.88 o 
   7   7  11      484.59      434.54     65.34 o 
  -7   8  11      190.90      196.67     48.80 o 
  -6   8  11       13.06       97.15     71.52 o 
  -5   8  11      316.91      313.81     13.56 o 
  -4   8  11       61.03      135.51    132.54 o 
  -3   8  11      469.73      537.84     20.01 o 
  -2   8  11      718.28      687.47     22.66 o 
  -1   8  11      144.79      137.17     45.18 o 
   0   8  11      176.61      247.64     44.40 o 
   1   8  11      163.32      237.79     44.61 o 
   2   8  11      699.64      759.18     86.21 o 
   3   8  11      482.47      630.78     52.57 o 
   4   8  11       67.60      144.41    128.17 o 
   5   8  11      315.74      330.46     47.06 o 
   6   8  11       14.80      117.84    140.09 o 
   7   8  11      196.77      175.21     53.83 o 
  -6   9  11      130.66      221.00     68.33 o 
  -5   9  11       35.99       52.57     51.92 o 
  -4   9  11      136.66      228.33     95.11 o 
  -3   9  11       60.68       70.14     52.06 o 
  -2   9  11      233.54      391.61     55.68 o 
  -1   9  11       10.67       52.26     24.01 o 
   0   9  11       50.73       84.57     53.79 o 
   1   9  11        9.85       45.33     17.36 o 
   2   9  11      227.68      359.66    111.33 o 
   3   9  11       60.18       52.52     14.78 o 
   4   9  11      139.63      164.49     26.14 o 
   5   9  11       37.83       29.70     25.33 o 
   6   9  11      138.02      213.85    177.89 o 
  -5  10  11       62.51       71.53     13.53 o 
  -4  10  11       93.07      214.52    181.19 o 
  -3  10  11      327.37      427.13     93.62 o 
  -2  10  11       59.74       94.61     69.40 o 
  -1  10  11      207.01      205.19     65.59 o 
   0  10  11      870.53      941.41    135.19 o 
   1  10  11      211.66      210.93     55.70 o 
   2  10  11       59.49       88.07     27.85 o 
   3  10  11      322.78      342.81     47.42 o 
   4  10  11       91.39      188.19     93.54 o 
   5  10  11       57.96       90.54     49.09 o 
  -2  11  11       11.51       71.33    278.80 o 
  -1  11  11      125.46      145.82     33.80 o 
   0  11  11      144.12      140.55     29.84 o 
   1  11  11      121.14      147.32     49.60 o 
   2  11  11       13.84       76.44    136.05 o 
   0   0  12     2586.07     2808.09    222.86 o 
   0   1  12        0.61       98.03    156.07 o 
   1   1  12     5018.31     5650.98    320.44 o 
  -1   2  12      313.05      331.44     43.18 o 
   0   2  12     5072.79     5423.24     92.67 o 
   1   2  12      291.17      308.57     30.55 o 
   2   2  12    19227.98    18532.21    106.21 o 
  -2   3  12      203.01      281.42     28.36 o 
  -1   3  12     2223.42     2477.87     79.14 o 
   0   3  12     1648.73     1497.14     72.21 o 
   1   3  12     2218.75     2137.82     23.00 o 
   2   3  12      195.91      239.15     33.19 o 
   3   3  12     5253.31     4804.23     63.57 o 
  -3   4  12      299.99      301.72     57.40 o 
  -2   4  12     5886.64     5362.71    163.81 o 
  -1   4  12       65.30       73.93     24.36 o 
   0   4  12      148.27      280.40     98.94 o 
   1   4  12       68.50      115.27     17.95 o 
   2   4  12     6259.26     6142.08    317.24 o 
   3   4  12      294.60      258.60     25.27 o 
   4   4  12       42.42       91.95     38.10 o 
  -4   5  12      525.28      546.25     29.15 o 
  -3   5  12     1420.84     1465.09     71.56 o 
  -2   5  12      175.67      269.15     24.02 o 
  -1   5  12     2993.76     2842.05     31.85 o 
   0   5  12        9.71       17.21     12.43 o 
   1   5  12     2913.99     3028.85     77.41 o 
   2   5  12      182.26      253.80     29.70 o 
   3   5  12     1525.05     1370.82     46.72 o 
   4   5  12      524.96      630.31    110.81 o 
   5   5  12       12.69      109.25     53.17 o 
  -5   6  12      330.04      320.61     47.31 o 
  -4   6  12     2616.79     2258.94     17.46 o 
  -3   6  12       82.16      124.85     19.63 o 
  -2   6  12     7181.22     6595.81     43.37 o 
  -1   6  12       17.64       65.56     37.14 o 
   0   6  12      772.40      806.47     33.86 o 
   1   6  12       16.58       88.07     64.06 o 
   2   6  12     7178.42     6816.20     88.03 o 
   3   6  12       78.42      126.34     23.86 o 
   4   6  12     2703.02     2593.83     97.03 o 
   5   6  12      333.68      291.98     43.60 o 
   6   6  12     4674.64     4192.44     62.11 o 
  -6   7  12       87.84      248.50     70.54 o 
  -5   7  12      423.63      474.27     69.36 o 
  -4   7  12      546.95      507.37     33.47 o 
  -3   7  12     1106.38     1114.31     39.07 o 
  -2   7  12      390.08      319.15     26.43 o 
  -1   7  12     2667.00     2574.46     56.00 o 
   0   7  12       41.42      126.76     28.70 o 
   1   7  12     2979.87     2966.25     78.01 o 
   2   7  12      385.91      315.75     69.64 o 
   3   7  12     1176.71     1271.07    170.83 o 
   4   7  12      553.80      539.78     37.47 o 
   5   7  12      460.59      469.81     32.45 o 
   6   7  12       91.63      187.04     26.65 o 
   7   7  12      572.54      631.01     63.85 o 
  -7   8  12       14.15      105.14     38.12 o 
  -6   8  12      847.85      868.18     37.46 o 
  -5   8  12      125.04      119.17     32.74 o 
  -4   8  12      430.25      530.07     90.52 o 
  -3   8  12       65.70      155.85     47.50 o 
  -2   8  12     1191.23     1218.82     71.44 o 
  -1   8  12      475.31      486.80     35.25 o 
   0   8  12      130.84      203.14     83.59 o 
   1   8  12      468.55      487.78     38.85 o 
   2   8  12     1091.36     1035.94     68.25 o 
   3   8  12       66.32      111.02     26.93 o 
   4   8  12      545.13      628.03    156.97 o 
   5   8  12      120.71      189.78     88.26 o 
   6   8  12      805.16      842.97     44.75 o 
   7   8  12       14.53       44.55     28.80 o 
  -6   9  12       16.01       50.38     17.67 o 
  -5   9  12       78.78      172.58     93.16 o 
  -4   9  12      227.36      360.47    160.94 o 
  -3   9  12      442.09      488.85     94.24 o 
  -2   9  12      519.55      476.75     11.36 o 
  -1   9  12      579.11      503.91     67.32 o 
   0   9  12      257.28      277.38    128.42 o 
   1   9  12      557.13      508.46    137.60 o 
   2   9  12      523.73      513.88     26.22 o 
   3   9  12      383.81      377.38     40.87 o 
   4   9  12      227.90      215.57     29.33 o 
   5   9  12       89.80      201.16     36.65 o 
   6   9  12       16.36       50.94     56.97 o 
  -4  10  12      680.83      942.47    150.50 o 
  -3  10  12        4.74       87.97    136.27 o 
  -2  10  12      597.78      690.54    193.74 o 
  -1  10  12       16.56      151.32    115.13 o 
   0  10  12       79.83       78.48     22.61 o 
   1  10  12       14.06       70.46     87.03 o 
   2  10  12      548.59      518.18     30.85 o 
   3  10  12        5.21        9.08     14.43 o 
   4  10  12      637.77      661.96     20.87 o 
  -1  11  12      851.31      797.69     72.23 o 
   0  11  12      189.76      210.67     16.83 o 
   1  11  12      801.73      769.88     67.03 o 
   0   1  13      906.51      913.84     45.22 o 
   1   1  13     1326.78     1564.43    124.18 o 
  -1   2  13     3231.72     3372.84     58.94 o 
   0   2  13        3.44       42.06     47.08 o 
   1   2  13     3295.28     3397.34     51.07 o 
   2   2  13      352.20      323.32     11.27 o 
  -2   3  13      902.14      778.53     27.90 o 
  -1   3  13     2635.19     2547.74     27.25 o 
   0   3  13     1402.49     1410.06    121.14 o 
   1   3  13     2579.89     2579.60     68.72 o 
   2   3  13      918.95      775.75     21.28 o 
   3   3  13     2418.04     2375.16     94.39 o 
  -3   4  13      244.92      212.61     16.15 o 
  -2   4  13      121.94      125.68     66.19 o 
  -1   4  13     1205.62     1201.34     39.29 o 
   0   4  13      218.67      262.53     17.49 o 
   1   4  13     1180.14     1189.18     50.93 o 
   2   4  13      121.85      105.62     13.52 o 
   3   4  13      239.69      248.73     73.74 o 
   4   4  13      536.26      575.22    136.33 o 
  -4   5  13     2041.81     1915.57     80.91 o 
  -3   5  13      323.09      341.36     24.37 o 
  -2   5  13       82.32       77.71     83.12 o 
  -1   5  13     1766.30     1774.82     78.37 o 
   0   5  13      114.42      146.38     36.55 o 
   1   5  13     1764.21     1672.36     23.60 o 
   2   5  13       77.94       92.44     42.43 o 
   3   5  13      322.39      339.75     26.99 o 
   4   5  13     2055.75     1990.64     41.61 o 
   5   5  13       44.91      113.09     84.72 o 
  -5   6  13      246.06      293.21    108.39 o 
  -4   6  13       62.60      220.32     81.27 o 
  -3   6  13        5.43       60.94     63.67 o 
  -2   6  13     1703.36     1699.08     75.27 o 
  -1   6  13      664.36      693.90     51.68 o 
   0   6  13     1672.42     1420.70     44.00 o 
   1   6  13      657.46      667.27    126.56 o 
   2   6  13     1690.76     1643.58    126.04 o 
   3   6  13        3.37       98.26     37.30 o 
   4   6  13       52.00      171.88     71.36 o 
   5   6  13      252.36      199.95     28.97 o 
   6   6  13      392.24      417.43     30.44 o 
  -6   7  13      642.18      694.02     79.44 o 
  -5   7  13      128.06      108.68     36.20 o 
  -4   7  13        4.42       13.59     96.81 o 
  -3   7  13      165.62      214.24     30.59 o 
  -2   7  13      320.37      278.71     32.96 o 
  -1   7  13      267.13      338.75     97.66 o 
   0   7  13       34.79       32.05     10.56 o 
   1   7  13      235.49      328.86    111.46 o 
   2   7  13      320.48      305.16     17.55 o 
   3   7  13      169.50      227.71     80.81 o 
   4   7  13        4.99        9.05     35.31 o 
   5   7  13      119.32      146.10     61.60 o 
   6   7  13      640.85      643.93    121.54 o 
   7   7  13      745.87      751.69     30.28 o 
  -7   8  13       30.82       87.33    117.58 o 
  -6   8  13      425.13      330.54     21.45 o 
  -5   8  13      129.64      201.86     45.08 o 
  -4   8  13      235.99      216.80     30.07 o 
  -3   8  13       37.61       91.19     16.28 o 
  -2   8  13      918.41      924.94     33.67 o 
  -1   8  13       93.78       91.68     16.47 o 
   0   8  13        5.59       23.85     49.24 o 
   1   8  13       84.36      126.78     23.97 o 
   2   8  13      938.21      920.46     41.04 o 
   3   8  13       42.50      143.36     55.38 o 
   4   8  13      224.99      272.57     84.07 o 
   5   8  13      127.53      181.47     25.37 o 
   6   8  13      423.11      362.00     59.53 o 
   7   8  13       26.85       83.97    132.87 o 
  -6   9  13       13.51        7.12      7.38 o 
  -5   9  13      328.86      345.82     42.91 o 
  -4   9  13      726.84      751.04     60.54 o 
  -3   9  13        9.94       44.94     18.29 o 
  -2   9  13      368.09      341.80     17.00 o 
  -1   9  13      355.57      430.46    129.10 o 
   0   9  13        0.01       16.03     41.30 o 
   1   9  13      337.02      378.12     52.64 o 
   2   9  13      373.52      475.00    113.65 o 
   3   9  13        6.90       23.30     34.13 o 
   4   9  13      726.43      763.11     55.22 o 
   5   9  13      330.39      329.30     43.94 o 
   6   9  13       14.28       13.86      7.12 o 
  -4  10  13      248.83      259.67    182.68 o 
  -3  10  13       76.74      141.40     60.78 o 
  -2  10  13      131.86      287.19    190.43 o 
  -1  10  13      104.82      108.88     21.39 o 
   0  10  13      111.17      173.71     67.12 o 
   1  10  13      103.21       98.77     33.56 o 
   2  10  13      139.03      176.64     35.95 o 
   3  10  13       77.88      119.13    116.68 o 
   4  10  13      248.12      274.08     51.12 o 
  -1  11  13      124.40      135.74     99.56 o 
   0  11  13       37.87       45.17    177.67 o 
   1  11  13      122.69      183.32    157.05 o 
   0   1  14    23799.06    23180.28    111.68 o 
   1   1  14        4.29        9.89     20.43 o 
  -1   2  14     3803.44     4165.57    131.46 o 
   0   2  14      891.78      973.88     64.81 o 
   1   2  14     3837.64     4580.14    227.51 o 
   2   2  14     3535.84     3478.50     52.98 o 
  -2   3  14      116.42      145.08     91.61 o 
  -1   3  14      411.95      503.18     34.45 o 
   0   3  14     2074.43     1968.13    107.64 o 
   1   3  14      412.36      511.73     53.93 o 
   2   3  14       49.85      331.84     69.00 o 
   3   3  14     2065.78     2195.32     50.38 o 
  -3   4  14     3009.83     2512.75     74.08 o 
  -2   4  14      943.69     1167.44     78.53 o 
  -1   4  14     6061.48     5915.83     55.46 o 
   0   4  14      242.84      270.39     35.91 o 
   1   4  14     5938.70     5914.96     60.86 o 
   2   4  14      932.62     1036.76     79.30 o 
   3   4  14     3155.99     2896.95     89.34 o 
   4   4  14      404.98      461.79     86.98 o 
  -4   5  14     6639.63     5952.74     88.06 o 
  -3   5  14      133.27      257.83     85.84 o 
  -2   5  14     1160.42     1254.33     50.19 o 
  -1   5  14      481.88      412.84     29.98 o 
   0   5  14     6144.18     5925.67     67.32 o 
   1   5  14      476.21      422.33     15.55 o 
   2   5  14     1427.92     1317.47     43.53 o 
   3   5  14      130.04      179.08     13.27 o 
   4   5  14     6603.59     5950.14     73.02 o 
   5   5  14      809.28      873.37     37.33 o 
  -5   6  14     2616.25     2462.89    118.34 o 
  -4   6  14      340.57      401.97     55.93 o 
  -3   6  14     1867.89     1594.04     94.48 o 
  -2   6  14      247.63      269.50     22.97 o 
  -1   6  14      427.89      462.32     57.28 o 
   0   6  14      112.66      197.64     70.40 o 
   1   6  14      461.75      555.69     76.71 o 
   2   6  14      236.52      271.04     59.33 o 
   3   6  14     1912.73     1754.72    103.27 o 
   4   6  14      328.04      300.08     14.47 o 
   5   6  14     2524.17     2530.04    121.67 o 
   6   6  14      467.78      574.29     28.94 o 
  -6   7  14      152.38      151.47     65.16 o 
  -5   7  14      292.15      342.24     51.61 o 
  -4   7  14     1240.74     1094.74     96.29 o 
  -3   7  14       11.93       18.74     17.99 o 
  -2   7  14      712.07      743.60     53.86 o 
  -1   7  14     1424.10     1435.85     48.93 o 
   0   7  14       12.86       17.82     15.55 o 
   1   7  14     1437.19     1485.39    153.01 o 
   2   7  14      737.84      731.46     72.48 o 
   3   7  14       13.56       27.40     12.27 o 
   4   7  14     1298.33     1377.89     63.14 o 
   5   7  14      292.52      277.00     52.95 o 
   6   7  14      174.15      175.68     72.29 o 
   7   7  14      176.83      117.64     75.83 o 
  -7   8  14      111.47      144.62    107.24 o 
  -6   8  14       72.74       93.64     49.79 o 
  -5   8  14     2086.11     2150.31     51.22 o 
  -4   8  14       21.98       98.38     60.92 o 
  -3   8  14      920.00     1283.09     92.47 o 
  -2   8  14      477.66      509.94     72.68 o 
  -1   8  14     2150.02     2118.81     77.09 o 
   0   8  14        0.09        2.95      4.18 o 
   1   8  14     2230.62     2242.93     99.66 o 
   2   8  14      476.80      464.86     65.30 o 
   3   8  14      907.17      948.47     82.32 o 
   4   8  14       24.89       68.04     41.87 o 
   5   8  14     2192.53     2186.32     55.15 o 
   6   8  14       68.07       38.41      9.21 o 
   7   8  14      151.67      165.72    149.34 o 
  -6   9  14      102.30      185.97     85.06 o 
  -5   9  14      137.08      209.09     54.05 o 
  -4   9  14     1681.12     1780.83     30.43 o 
  -3   9  14      244.69      286.82     62.66 o 
  -2   9  14     1532.28     1476.40    138.05 o 
  -1   9  14      530.97      553.18     58.55 o 
   0   9  14     3072.13     3031.86    166.25 o 
   1   9  14      531.03      494.86     55.23 o 
   2   9  14     1494.16     1607.55     60.98 o 
   3   9  14      236.53      290.14     48.80 o 
   4   9  14     1655.03     1703.72     34.05 o 
   5   9  14      140.37      147.73     18.06 o 
   6   9  14      110.45      234.17    111.49 o 
  -4  10  14        6.39       66.98    151.93 o 
  -3  10  14      241.69      261.32     41.73 o 
  -2  10  14       88.87      138.45    153.21 o 
  -1  10  14      911.29      818.93     92.54 o 
   0  10  14       21.05       36.64     17.34 o 
   1  10  14      864.09      709.44     32.31 o 
   2  10  14       89.88      136.58     42.01 o 
   3  10  14      177.45      257.56     81.89 o 
   4  10  14        7.19       72.37     92.52 o 
   0   1  15     2089.06     1876.39     67.92 o 
   1   1  15     1366.35     1325.78     46.51 o 
  -1   2  15     2173.24     2173.00     97.99 o 
   0   2  15      352.28      469.73    104.13 o 
   1   2  15     2164.72     2141.89     69.57 o 
   2   2  15       56.51      162.61    116.49 o 
  -2   3  15        2.02       50.82     21.25 o 
  -1   3  15     6061.38     5688.37     90.27 o 
   0   3  15      990.61     1046.26     52.96 o 
   1   3  15     6126.42     5921.70     83.73 o 
   2   3  15        1.86       12.50     16.54 o 
   3   3  15        0.71        9.89      6.60 o 
  -3   4  15     1342.10     1441.96     51.42 o 
  -2   4  15     2934.33     2599.35     70.47 o 
  -1   4  15       25.34      115.60     77.32 o 
   0   4  15     1446.41     1521.99     77.27 o 
   1   4  15       24.99       63.86     13.48 o 
   2   4  15     2953.25     2797.13    106.51 o 
   3   4  15     1307.69     1392.69    123.02 o 
   4   4  15     1314.14     1278.64     95.94 o 
  -4   5  15       35.49       53.76     42.36 o 
  -3   5  15       60.47      183.87     67.78 o 
  -2   5  15     1267.64     1247.82     91.82 o 
  -1   5  15     1285.79     1257.99     24.02 o 
   0   5  15      752.75      876.25     26.20 o 
   1   5  15     1280.55     1305.04     48.16 o 
   2   5  15     1262.19     1320.85     60.39 o 
   3   5  15       52.01      126.09     53.59 o 
   4   5  15       26.75       20.75     52.05 o 
   5   5  15      110.02      129.61     45.31 o 
  -5   6  15      110.30       78.03      6.01 o 
  -4   6  15      842.95      862.38     86.03 o 
  -3   6  15      664.88      767.08     70.71 o 
  -2   6  15     2038.08     2111.40     88.52 o 
  -1   6  15       59.85       69.69     45.62 o 
   0   6  15     1222.68     1205.15     37.63 o 
   1   6  15       69.23       67.73     13.53 o 
   2   6  15     2012.80     1941.38     89.61 o 
   3   6  15      639.88      648.20     30.19 o 
   4   6  15      851.18      899.71     79.77 o 
   5   6  15      107.31       77.64      3.75 o 
   6   6  15       19.92       62.94     74.69 o 
  -6   7  15       21.89       75.41     62.40 o 
  -5   7  15       31.87       54.00     53.65 o 
  -4   7  15      902.74      769.87     27.19 o 
  -3   7  15      202.37      180.03      7.47 o 
  -2   7  15     2780.57     2656.34     58.99 o 
  -1   7  15      184.00      241.44     66.35 o 
   0   7  15      298.63      300.03     50.61 o 
   1   7  15      196.17      219.34      9.72 o 
   2   7  15     2806.79     2586.42     94.75 o 
   3   7  15      208.15      210.53     49.84 o 
   4   7  15      880.98      736.57     24.45 o 
   5   7  15       28.81       95.98     47.57 o 
   6   7  15       23.26       26.91     21.57 o 
   7   7  15       71.84      163.69     64.30 o 
  -7   8  15       42.55       61.28     12.47 o 
  -6   8  15      789.55      726.91     27.40 o 
  -5   8  15       94.44      108.96     28.27 o 
  -4   8  15      612.25      573.80     25.03 o 
  -3   8  15      112.57      182.94     73.37 o 
  -2   8  15      742.69      797.24     97.56 o 
  -1   8  15      252.96      298.15     76.52 o 
   0   8  15       42.39       70.44     31.28 o 
   1   8  15      233.43      231.31     35.14 o 
   2   8  15      736.96      727.12     83.84 o 
   3   8  15       97.47      149.68     56.05 o 
   4   8  15      605.27      604.20     57.41 o 
   5   8  15       96.47      111.27     48.71 o 
   6   8  15      779.86      720.80    133.64 o 
   7   8  15       45.14       43.52      5.11 o 
  -5   9  15      189.69      248.21     65.50 o 
  -4   9  15      101.41      161.46     47.47 o 
  -3   9  15      738.02      675.28     72.07 o 
  -2   9  15      692.87      778.72     61.00 o 
  -1   9  15      386.66      415.92    102.90 o 
   0   9  15      188.76      271.50     66.58 o 
   1   9  15      374.38      419.65    148.79 o 
   2   9  15      703.22      723.96     34.39 o 
   3   9  15      745.37      599.02     35.28 o 
   4   9  15       98.82      113.91     14.44 o 
   5   9  15      190.36      263.84    100.41 o 
  -4  10  15      325.11      359.02    203.40 o 
  -3  10  15       34.38       41.04    137.40 o 
  -2  10  15      149.43      208.13     98.64 o 
  -1  10  15       28.87       41.00     15.66 o 
   0  10  15      914.05      967.82    121.54 o 
   1  10  15       31.49       85.40     61.84 o 
   2  10  15      158.59      178.25     52.79 o 
   3  10  15       32.91      143.55     94.29 o 
   4  10  15      326.36      326.52     55.02 o 
   0   0  16    13698.76    12560.66    438.72 o 
   0   1  16      378.20      449.10     58.98 o 
   1   1  16     9273.07     9042.71    258.74 o 
  -1   2  16     1344.91     1529.23     69.55 o 
   0   2  16     6651.64     7010.86    189.37 o 
   1   2  16     1333.63     1379.68    127.22 o 
   2   2  16    10565.66     9624.85     35.57 o 
  -2   3  16     2448.82     2442.77     70.74 o 
  -1   3  16     2760.98     2828.55     60.92 o 
   0   3  16     2197.07     2313.56     59.96 o 
   1   3  16     2817.62     2729.53     45.41 o 
   2   3  16     2352.57     2450.35     62.66 o 
   3   3  16     1375.92     1467.19     63.81 o 
  -3   4  16     1557.43     1435.58     91.18 o 
  -2   4  16     2464.20     2494.55     68.00 o 
  -1   4  16     2224.12     2030.94     35.17 o 
   0   4  16      748.22      714.84      6.14 o 
   1   4  16     2257.88     2049.79     66.10 o 
   2   4  16     2538.48     2362.84    108.49 o 
   3   4  16     1560.41     1710.55     60.78 o 
   4   4  16     1661.16     1746.88     87.91 o 
  -4   5  16      253.92      278.63     35.16 o 
  -3   5  16     2492.60     2445.89     74.95 o 
  -2   5  16      986.57      876.88     74.39 o 
  -1   5  16       97.84      138.33     36.51 o 
   0   5  16      135.04      234.67     48.93 o 
   1   5  16      175.67      216.11     61.19 o 
   2   5  16     1021.39      967.04     82.11 o 
   3   5  16     2200.91     2485.03    108.23 o 
   4   5  16      249.25      349.35     80.74 o 
   5   5  16     1783.75     1499.49     67.87 o 
  -5   6  16      133.26      200.14     44.84 o 
  -4   6  16     3183.87     2869.49     35.86 o 
  -3   6  16       16.12       38.99     84.22 o 
  -2   6  16     2039.60     1910.99     52.80 o 
  -1   6  16      161.16      166.07     22.79 o 
   0   6  16        7.88       45.13     40.21 o 
   1   6  16      156.14      212.28     29.89 o 
   2   6  16     2258.37     2190.24     63.48 o 
   3   6  16       17.38       18.18      4.20 o 
   4   6  16     3254.95     3015.33    136.07 o 
   5   6  16      131.33      218.33     73.03 o 
   6   6  16     5033.64     5010.34    135.43 o 
  -6   7  16       83.29      122.14     55.04 o 
  -5   7  16     1154.03     1042.03     95.35 o 
  -4   7  16     1142.82     1152.60     21.33 o 
  -3   7  16     2613.53     2674.00     62.18 o 
  -2   7  16      351.68      332.44     64.79 o 
  -1   7  16     1113.09     1101.54     47.46 o 
   0   7  16     1042.40      868.13     87.22 o 
   1   7  16     1161.08     1164.57     75.17 o 
   2   7  16      353.72      370.83     96.50 o 
   3   7  16     2480.08     2535.67     57.25 o 
   4   7  16     1140.19     1135.75     18.92 o 
   5   7  16     1320.00     1248.47     73.41 o 
   6   7  16       84.02      111.53     35.64 o 
   7   7  16      888.67      906.76     39.99 o 
  -7   8  16      221.01      284.62    149.99 o 
  -6   8  16      534.54      531.03     65.24 o 
  -5   8  16       60.52      133.48     94.17 o 
  -4   8  16      473.96      555.25     92.62 o 
  -3   8  16      411.87      392.76     27.19 o 
  -2   8  16      936.87      807.87     72.94 o 
  -1   8  16      409.91      520.88    173.86 o 
   0   8  16       40.49      155.53    186.34 o 
   1   8  16      410.19      463.19     38.27 o 
   2   8  16      908.61     1031.70     61.36 o 
   3   8  16      410.09      446.85    136.67 o 
   4   8  16      421.01      788.65     74.17 o 
   5   8  16       62.18      134.12     18.29 o 
   6   8  16      534.59      444.02     26.85 o 
   7   8  16      225.46      206.11     28.18 o 
  -5   9  16       14.60      123.19    130.93 o 
  -4   9  16       72.83      123.05    102.90 o 
  -3   9  16      412.21      397.98     11.84 o 
  -2   9  16      396.55      439.42     59.01 o 
  -1   9  16      545.29      742.59     97.33 o 
   0   9  16       44.55      122.30     32.77 o 
   1   9  16      583.79      579.29    104.50 o 
   2   9  16      394.67      477.48     72.44 o 
   3   9  16      343.19      352.34     25.82 o 
   4   9  16       73.69       69.21     25.25 o 
   5   9  16       38.66      102.83     47.80 o 
  -3  10  16       54.34      112.36    165.04 o 
  -2  10  16     1117.94     1050.14     24.68 o 
  -1  10  16       53.56       92.24     92.35 o 
   0  10  16      754.63      789.00     93.17 o 
   1  10  16       54.09       49.11     65.48 o 
   2  10  16     1161.25     1095.96     35.75 o 
   3  10  16       50.76       74.78     84.25 o 
   0   1  17     7111.03     7191.96     82.41 o 
   1   1  17       46.99       70.70     18.37 o 
  -1   2  17     1303.06     1351.40     68.15 o 
   0   2  17     1892.07     1756.03     45.07 o 
   1   2  17     1339.91     1291.50     23.95 o 
   2   2  17     1255.68      999.51     55.33 o 
  -2   3  17      197.55      219.16     38.08 o 
  -1   3  17      827.90      837.13     49.00 o 
   0   3  17      570.48      717.72     61.17 o 
   1   3  17      835.45      914.12     45.81 o 
   2   3  17      206.36      275.16     49.43 o 
   3   3  17      371.26      396.15     55.09 o 
  -3   4  17      634.97      581.57     21.00 o 
  -2   4  17      659.24      734.80     81.91 o 
  -1   4  17     1151.67     1181.01     40.78 o 
   0   4  17        3.21       31.07     12.23 o 
   1   4  17     1151.04     1324.40     51.17 o 
   2   4  17      634.29      760.36    150.70 o 
   3   4  17      611.33      583.35     50.67 o 
   4   4  17     1179.56     1256.96     55.88 o 
  -4   5  17     1104.46     1027.75     69.87 o 
  -3   5  17      373.24      450.18     22.77 o 
  -2   5  17     1436.39     1471.97     48.96 o 
  -1   5  17      766.78      771.73     57.94 o 
   0   5  17     1108.02     1001.48     65.28 o 
   1   5  17      750.14      794.29     82.37 o 
   2   5  17     1434.46     1366.51    117.17 o 
   3   5  17      406.99      460.93     99.34 o 
   4   5  17     1113.03     1086.75    109.35 o 
   5   5  17      380.56      398.08     16.23 o 
  -5   6  17      302.30      347.97     30.62 o 
  -4   6  17      268.81      294.25     29.72 o 
  -3   6  17     1044.03     1116.96     22.60 o 
  -2   6  17      853.98      931.43     37.61 o 
  -1   6  17      187.88      213.59     86.58 o 
   0   6  17       43.48      160.35    125.40 o 
   1   6  17      189.90      262.74     44.10 o 
   2   6  17      858.59      860.47    151.86 o 
   3   6  17     1015.62     1140.32     79.11 o 
   4   6  17      259.84      352.86     99.84 o 
   5   6  17      321.56      469.34     81.16 o 
   6   6  17      126.66      159.28     68.02 o 
  -6   7  17      354.65      397.42    166.24 o 
  -5   7  17       61.50       64.57     11.35 o 
  -4   7  17      336.18      338.95     16.28 o 
  -3   7  17      274.05      306.92     42.31 o 
  -2   7  17      385.00      485.60     40.72 o 
  -1   7  17      336.03      329.12     39.31 o 
   0   7  17      900.63     1015.96     80.86 o 
   1   7  17      340.37      307.45     23.01 o 
   2   7  17      382.90      518.44     81.68 o 
   3   7  17      260.55      277.70     25.65 o 
   4   7  17      335.61      384.98     79.73 o 
   5   7  17       60.87      136.73     96.39 o 
   6   7  17      348.11      361.09     33.41 o 
   7   7  17      324.97      291.41     48.36 o 
  -6   8  17      194.63      228.55     33.68 o 
  -5   8  17      192.37      229.87     24.80 o 
  -4   8  17        5.44       14.30     22.72 o 
  -3   8  17       12.27       56.54     26.75 o 
  -2   8  17      195.75      247.86    103.26 o 
  -1   8  17      481.56      621.38    171.32 o 
   0   8  17      643.58      616.50     87.15 o 
   1   8  17      486.22      532.05     11.60 o 
   2   8  17      199.37      205.08     31.07 o 
   3   8  17       15.39       84.55     44.76 o 
   4   8  17        4.43       36.23     17.96 o 
   5   8  17      192.09      284.26    140.76 o 
   6   8  17      190.52      240.54     60.94 o 
  -5   9  17       92.32      124.86     31.59 o 
  -4   9  17       80.43      157.88    166.57 o 
  -3   9  17       34.68       53.52     10.18 o 
  -2   9  17        2.41       60.92     34.32 o 
  -1   9  17       34.26      100.07    104.46 o 
   0   9  17       11.62       92.76     65.30 o 
   1   9  17       35.10      142.97     85.74 o 
   2   9  17        1.80       14.53      7.59 o 
   3   9  17       37.06       71.13     39.59 o 
   4   9  17       80.18       81.14      8.20 o 
   5   9  17       93.41      180.68     61.43 o 
  -3  10  17       90.39      134.74    118.89 o 
  -2  10  17      152.91      288.54    112.13 o 
  -1  10  17      214.28      222.51     33.88 o 
   0  10  17      334.43      419.70    128.24 o 
   1  10  17      224.19      231.14     17.14 o 
   2  10  17      157.47      199.55    101.35 o 
   3  10  17       91.68      114.89     18.93 o 
   0   1  18    13531.08    12908.23    134.26 o 
   1   1  18       18.82       45.47     27.05 o 
  -1   2  18     3309.49     3099.89     54.82 o 
   0   2  18      774.12      821.38     83.84 o 
   1   2  18     3253.08     2968.85    114.02 o 
   2   2  18      791.24      894.18     68.34 o 
  -2   3  18      739.60      782.23     90.90 o 
  -1   3  18      800.45      876.55     51.98 o 
   0   3  18     2258.42     2098.02    160.67 o 
   1   3  18      791.35      795.96     25.47 o 
   2   3  18      573.52      688.75     57.06 o 
   3   3  18      540.10      687.02    142.16 o 
  -3   4  18     2066.58     2217.89     81.02 o 
  -2   4  18     2326.27     2338.43     52.04 o 
  -1   4  18     1866.63     2008.73     81.14 o 
   0   4  18        3.07       25.23      6.27 o 
   1   4  18     1820.85     1706.12     74.49 o 
   2   4  18     2347.42     2273.97     66.43 o 
   3   4  18     2206.24     2471.41    143.28 o 
   4   4  18     2315.74     2239.59     96.50 o 
  -4   5  18     6057.23     6087.48     69.54 o 
  -3   5  18      542.21      605.91     17.97 o 
  -2   5  18      797.11      910.08     87.04 o 
  -1   5  18      144.34      159.51      5.12 o 
   0   5  18      537.81      477.49     28.02 o 
   1   5  18      142.97      184.06     42.40 o 
   2   5  18      692.14      787.89     51.66 o 
   3   5  18      520.59      647.24    159.12 o 
   4   5  18     6173.71     6061.79     68.80 o 
   5   5  18        1.35       19.38     13.17 o 
  -5   6  18     2105.81     2273.10     60.93 o 
  -4   6  18     1141.05     1102.59     69.92 o 
  -3   6  18      915.56      896.69    139.10 o 
  -2   6  18      202.32      261.85     19.24 o 
  -1   6  18      404.77      444.29     80.07 o 
   0   6  18     2819.85     2741.15     61.90 o 
   1   6  18      497.96      418.79     23.04 o 
   2   6  18      198.20      342.97     78.87 o 
   3   6  18      790.19      954.17     55.59 o 
   4   6  18     1143.66     1082.50    111.45 o 
   5   6  18     2035.93     2209.50     62.00 o 
   6   6  18       17.28       91.63     62.49 o 
  -6   7  18      519.77      519.67     37.48 o 
  -5   7  18       10.44      118.56     90.64 o 
  -4   7  18      646.96      733.92     52.84 o 
  -3   7  18       44.15       61.85     16.93 o 
  -2   7  18      381.72      459.19     38.59 o 
  -1   7  18      397.02      465.06     46.12 o 
   0   7  18      405.52      495.65    139.19 o 
   1   7  18      434.68      583.72    116.12 o 
   2   7  18      260.79      347.47     46.37 o 
   3   7  18       48.39       90.23     17.66 o 
   4   7  18      623.75      736.35     86.81 o 
   5   7  18       13.02       46.18     26.99 o 
   6   7  18      437.00      401.30    106.53 o 
   7   7  18        0.48       11.26      4.56 o 
  -6   8  18      288.92      318.08     36.38 o 
  -5   8  18      764.44      695.08    106.54 o 
  -4   8  18      162.19      189.63     51.21 o 
  -3   8  18      759.44      702.65     67.75 o 
  -2   8  18      128.03      299.97    127.69 o 
  -1   8  18      770.50      772.79     61.16 o 
   0   8  18      616.15      632.01     65.97 o 
   1   8  18      847.59      843.44     81.58 o 
   2   8  18      115.75      226.14     57.49 o 
   3   8  18      786.49      706.18    107.61 o 
   4   8  18      167.10      293.48     70.67 o 
   5   8  18      742.81      670.40     92.15 o 
   6   8  18      293.18      327.86     20.33 o 
  -5   9  18        7.83      112.42    162.08 o 
  -4   9  18      709.96      601.46     22.93 o 
  -3   9  18       56.36      165.50     48.12 o 
  -2   9  18     1182.35     1198.77     89.84 o 
  -1   9  18      133.64      192.71     67.83 o 
   0   9  18     1948.69     1993.28     57.49 o 
   1   9  18      133.33      163.28     69.90 o 
   2   9  18     1138.37     1031.40     45.03 o 
   3   9  18       60.93      134.26     50.53 o 
   4   9  18      737.19      613.66     38.99 o 
   5   9  18        7.58       18.83     16.50 o 
  -2  10  18      218.94      196.64     92.19 o 
  -1  10  18      454.87      535.06     66.12 o 
   0  10  18       61.66      119.76     53.36 o 
   1  10  18      504.24      548.33     61.53 o 
   2  10  18      220.70      267.46     71.51 o 
   0   1  19      512.17      546.92     29.50 o 
   1   1  19      622.93      626.84     88.13 o 
  -1   2  19     1264.93     1294.86     94.03 o 
   0   2  19      593.55      544.46     45.72 o 
   1   2  19     1240.64     1341.30    145.85 o 
   2   2  19       56.93       49.76      8.27 o 
  -2   3  19      567.20      730.54     49.82 o 
  -1   3  19     1599.53     1846.85    104.20 o 
   0   3  19     1234.58     1246.61     28.42 o 
   1   3  19     1576.09     1756.87     53.41 o 
   2   3  19      580.54      605.62    117.03 o 
   3   3  19     1848.73     1776.50     71.90 o 
  -3   4  19       30.99       74.87     23.39 o 
  -2   4  19     1389.69     1475.05    101.78 o 
  -1   4  19      578.51      686.21     48.65 o 
   0   4  19     1205.53     1118.61     32.81 o 
   1   4  19      573.13      651.05     36.46 o 
   2   4  19     1390.04     1466.96     63.36 o 
   3   4  19       36.35       97.48     46.75 o 
   4   4  19       51.62       84.61     67.26 o 
  -4   5  19       37.37      126.00     83.54 o 
  -3   5  19     1111.91     1032.94     16.85 o 
  -2   5  19      398.73      528.51    118.06 o 
  -1   5  19     1834.19     1912.47     19.23 o 
   0   5  19       32.86      108.11    132.22 o 
   1   5  19     1813.59     1921.26     70.53 o 
   2   5  19      414.63      417.64     25.02 o 
   3   5  19     1094.90     1041.16     31.15 o 
   4   5  19       33.88      148.56    146.74 o 
   5   5  19        7.49       11.97      8.38 o 
  -5   6  19      485.83      476.27     42.85 o 
  -4   6  19      109.28       85.49     12.53 o 
  -3   6  19      334.34      338.35     52.05 o 
  -2   6  19      485.85      496.54     24.47 o 
  -1   6  19      663.69      742.15     41.45 o 
   0   6  19      825.29     1193.73    158.05 o 
   1   6  19      638.65      680.16    103.41 o 
   2   6  19      500.98      516.51     40.26 o 
   3   6  19      328.08      385.98    122.54 o 
   4   6  19      110.09       86.61     40.25 o 
   5   6  19      480.76      471.14     32.75 o 
   6   6  19       36.88      105.97     23.82 o 
  -6   7  19        8.60        7.96      5.13 o 
  -5   7  19      366.94      456.55     77.54 o 
  -4   7  19      261.71      344.56     44.81 o 
  -3   7  19       53.28       88.56     55.60 o 
  -2   7  19      226.67      269.84     41.39 o 
  -1   7  19      722.00      779.68     28.72 o 
   0   7  19      242.34      282.34     74.29 o 
   1   7  19      710.64      770.30     31.77 o 
   2   7  19      232.86      363.26     58.98 o 
   3   7  19       52.61       74.81     32.55 o 
   4   7  19      257.34      405.25    115.45 o 
   5   7  19      359.55      495.25     60.01 o 
   6   7  19        7.54       44.14     28.68 o 
   7   7  19       83.33       81.58     10.30 o 
  -6   8  19      193.22      274.78     40.95 o 
  -5   8  19        9.84       37.37     21.59 o 
  -4   8  19      307.62      371.80     45.15 o 
  -3   8  19      379.39      472.30     63.53 o 
  -2   8  19      351.16      304.85     21.14 o 
  -1   8  19      141.72      268.21    109.25 o 
   0   8  19      204.44      175.30      5.45 o 
   1   8  19      149.10      213.34     58.62 o 
   2   8  19      357.03      310.19     18.22 o 
   3   8  19      397.06      473.85     18.42 o 
   4   8  19      306.39      398.48     80.74 o 
   5   8  19        9.27       16.43     50.60 o 
   6   8  19      192.13      244.19     46.29 o 
  -4   9  19      332.66      364.02     39.58 o 
  -3   9  19      181.89      180.23     26.31 o 
  -2   9  19      543.84      579.37    149.38 o 
  -1   9  19       55.10       70.43    168.10 o 
   0   9  19        9.06       56.60     27.47 o 
   1   9  19       50.31      109.27    127.20 o 
   2   9  19      538.63      539.83     47.25 o 
   3   9  19      180.36      197.52     80.94 o 
   4   9  19      337.62      389.42     30.67 o 
  -1  10  19        9.87       54.56     94.02 o 
   0  10  19        2.06       20.85     92.44 o 
   1  10  19       13.68       46.61    113.39 o 
   0   0  20     4881.27     4982.12    308.64 o 
   0   1  20        0.78       68.90     53.60 o 
   1   1  20     2240.40     2076.40     56.78 o 
  -1   2  20     1278.15     1297.74     88.41 o 
   0   2  20     2458.21     2044.93    149.55 o 
   1   2  20     1248.34     1204.96     38.09 o 
   2   2  20     2036.71     2045.77     91.71 o 
  -2   3  20       87.17      128.00     36.31 o 
  -1   3  20     2932.83     2694.33     63.97 o 
   0   3  20     2452.18     2351.28     43.26 o 
   1   3  20     2831.71     2818.22     64.33 o 
   2   3  20       82.02      222.31    121.62 o 
   3   3  20     1713.79     1647.54    111.44 o 
  -3   4  20     1328.41     1321.20     78.87 o 
  -2   4  20      300.36      383.57     87.73 o 
  -1   4  20       35.74      101.24     27.90 o 
   0   4  20     2002.58     1935.76     59.82 o 
   1   4  20       38.71       77.09     54.56 o 
   2   4  20      473.79      482.86     56.29 o 
   3   4  20     1312.31     1274.51     96.05 o 
   4   4  20     1658.33     1714.92     28.75 o 
  -4   5  20      137.43      159.06      8.22 o 
  -3   5  20     4360.93     4382.37     73.77 o 
  -2   5  20      724.53      751.56     58.59 o 
  -1   5  20     1885.14     1883.20     97.13 o 
   0   5  20        6.43       14.45      6.32 o 
   1   5  20     1862.79     1888.23    120.25 o 
   2   5  20      722.36      690.14     43.93 o 
   3   5  20     4124.34     4018.03     43.76 o 
   4   5  20      132.53      176.47     12.94 o 
   5   5  20      487.32      781.51     81.87 o 
  -5   6  20      574.44      676.76     67.87 o 
  -4   6  20     1200.61     1463.27     58.45 o 
  -3   6  20       49.25      151.04     52.53 o 
  -2   6  20      567.20      533.41     18.94 o 
  -1   6  20      136.15      185.65     65.78 o 
   0   6  20     1130.22     1085.27     75.20 o 
   1   6  20      134.95      168.80     49.59 o 
   2   6  20      402.26      463.30     47.85 o 
   3   6  20       45.73       64.65     10.23 o 
   4   6  20     1131.86     1191.72     38.21 o 
   5   6  20      581.52      683.04    159.72 o 
   6   6  20      436.11      454.12     76.72 o 
  -6   7  20      496.03      544.32     65.15 o 
  -5   7  20      481.07      422.39     41.17 o 
  -4   7  20     1257.16     1211.59     28.88 o 
  -3   7  20     1142.97     1039.56     91.24 o 
  -2   7  20       10.10       66.82    117.55 o 
  -1   7  20     1268.56     1340.49     66.19 o 
   0   7  20      396.23      338.21     29.96 o 
   1   7  20     1350.35     1803.47    168.83 o 
   2   7  20       10.60       67.06     41.58 o 
   3   7  20     1090.05     1198.14     70.52 o 
   4   7  20     1262.30     1255.14     65.21 o 
   5   7  20      474.30      412.88     83.78 o 
   6   7  20      492.60      532.77     27.30 o 
   7   7  20      217.89      286.55    133.71 o 
  -5   8  20       67.94      112.51     12.54 o 
  -4   8  20      350.51      345.56     89.79 o 
  -3   8  20       22.25       43.69      6.04 o 
  -2   8  20      663.69      669.23     92.67 o 
  -1   8  20      271.97      285.65     23.53 o 
   0   8  20      152.45      187.58     87.45 o 
   1   8  20      271.07      281.29     54.19 o 
   2   8  20      694.21      743.07     55.91 o 
   3   8  20       24.07      148.55    119.27 o 
   4   8  20      339.30      256.69     32.88 o 
   5   8  20       73.90      169.73     53.22 o 
  -4   9  20        2.48        9.59     21.88 o 
  -3   9  20      405.82      353.25     48.55 o 
  -2   9  20     1044.41      992.65     24.35 o 
  -1   9  20      616.86      929.95    163.63 o 
   0   9  20      227.26      260.07     24.18 o 
   1   9  20      695.07      727.47     20.48 o 
   2   9  20     1052.00     1002.36     62.37 o 
   3   9  20      355.85      314.08     78.33 o 
   4   9  20        2.22        5.14     82.43 o 
   0   1  21      507.42      487.58     28.77 o 
   1   1  21      731.95      786.98    129.74 o 
  -1   2  21      320.67      369.53     91.59 o 
   0   2  21      229.22      276.01     30.95 o 
   1   2  21      332.04      319.84     20.77 o 
   2   2  21      126.47      123.11     18.87 o 
  -2   3  21       31.76       46.60     46.15 o 
  -1   3  21      991.67     1191.16    101.97 o 
   0   3  21      905.58      850.05     63.21 o 
   1   3  21      959.61     1152.46     69.01 o 
   2   3  21       29.60       95.34    173.50 o 
   3   3  21     2910.81     3161.12     72.29 o 
  -3   4  21       63.75       68.65     18.36 o 
  -2   4  21       13.59       44.84     43.53 o 
  -1   4  21       80.35       77.58      4.06 o 
   0   4  21       70.38       76.56     25.88 o 
   1   4  21       76.96       72.83     17.81 o 
   2   4  21       16.76       38.64     79.97 o 
   3   4  21       63.28      191.42    118.04 o 
   4   4  21      347.68      284.47     41.46 o 
  -4   5  21      348.29      430.18     58.13 o 
  -3   5  21       15.92       71.01     20.75 o 
  -2   5  21      378.31      479.75    115.54 o 
  -1   5  21      409.99      449.01     29.11 o 
   0   5  21     1049.71     1141.12    110.00 o 
   1   5  21      391.47      394.11     99.10 o 
   2   5  21      366.95      432.45     57.48 o 
   3   5  21       20.76       64.36     42.37 o 
   4   5  21      350.05      349.73     21.41 o 
   5   5  21       23.01        6.25     17.28 o 
  -5   6  21      307.87      498.36    159.15 o 
  -4   6  21       64.20      131.12     71.65 o 
  -3   6  21      102.45      103.77     82.90 o 
  -2   6  21     1439.44     1358.70     28.22 o 
  -1   6  21       19.25       53.83     74.38 o 
   0   6  21      550.42      380.69     25.49 o 
   1   6  21       17.30       43.24     72.94 o 
   2   6  21     1448.93     1380.35     38.96 o 
   3   6  21      100.60       80.82    107.06 o 
   4   6  21       59.01      102.58     83.17 o 
   5   6  21      310.85      356.41     96.30 o 
   6   6  21      246.88      292.49     55.37 o 
  -6   7  21      110.37      130.43     17.43 o 
  -5   7  21      259.48      211.67     47.19 o 
  -4   7  21       80.32      163.50     96.04 o 
  -3   7  21       37.17       40.44     15.85 o 
  -2   7  21       18.14       36.91     29.18 o 
  -1   7  21       10.29       83.02    157.81 o 
   0   7  21      534.47      618.53     60.73 o 
   1   7  21       10.38       28.44      1.41 o 
   2   7  21       17.58       46.16     62.09 o 
   3   7  21       33.69       26.75     19.53 o 
   4   7  21       82.32      123.20    129.17 o 
   5   7  21      263.29      204.88     17.32 o 
   6   7  21      114.70      175.13     29.54 o 
  -5   8  21       16.57       57.85     40.67 o 
  -4   8  21      177.81      122.24     15.96 o 
  -3   8  21      351.62      306.25     70.89 o 
  -2   8  21      345.33      432.37    105.37 o 
  -1   8  21        6.60       15.54     41.14 o 
   0   8  21      489.01      578.33    122.00 o 
   1   8  21        6.16      117.33     61.73 o 
   2   8  21      347.43      353.59     21.50 o 
   3   8  21      356.00      303.59     42.00 o 
   4   8  21      182.14      194.70     61.25 o 
   5   8  21       15.01       64.64     42.65 o 
  -3   9  21       34.23       65.58     87.29 o 
  -2   9  21      246.59      249.88     37.17 o 
  -1   9  21      356.10      388.25     86.32 o 
   0   9  21       10.26       45.91     55.25 o 
   1   9  21      373.22      406.97     38.15 o 
   2   9  21      251.70      289.89     25.21 o 
   3   9  21       33.55       67.95     48.86 o 
   0   1  22      338.01      731.00    106.32 o 
   1   1  22      175.40      194.23     50.22 o 
  -1   2  22     1514.94     1648.65     72.99 o 
   0   2  22     1752.99     1685.18     34.52 o 
   1   2  22     1503.40     1645.66    140.27 o 
   2   2  22       23.99       17.34      8.42 o 
  -2   3  22     1473.74     1540.32     55.29 o 
  -1   3  22      276.57      239.75     47.09 o 
   0   3  22     1937.25     1858.99     57.03 o 
   1   3  22      287.36      259.31     51.13 o 
   2   3  22     1475.92     1357.37     71.75 o 
   3   3  22     1673.86     2002.79     97.57 o 
  -3   4  22     2295.10     2702.18     74.70 o 
  -2   4  22      505.89      479.22     47.85 o 
  -1   4  22     1420.81     1368.96     61.20 o 
   0   4  22      162.90      149.65     42.43 o 
   1   4  22     1598.55     1670.28     91.85 o 
   2   4  22      497.67      476.92     95.61 o 
   3   4  22     2146.90     2229.96     29.08 o 
   4   4  22        0.19       16.24     11.57 o 
  -4   5  22       51.31      132.77     30.24 o 
  -3   5  22      421.35      434.68     22.85 o 
  -2   5  22     2012.89     1715.27    146.85 o 
  -1   5  22      157.43      133.37     10.28 o 
   0   5  22     4449.04     4293.99    127.16 o 
   1   5  22      158.25      190.46    154.73 o 
   2   5  22     1873.04     1745.49     57.67 o 
   3   5  22      414.32      427.79     27.71 o 
   4   5  22       44.06      223.71    105.61 o 
   5   5  22       89.70      112.48     10.77 o 
  -5   6  22      124.47      197.58     42.01 o 
  -4   6  22       24.60       57.24     18.89 o 
  -3   6  22      910.23      987.22     63.61 o 
  -2   6  22       47.60       97.13     24.91 o 
  -1   6  22     1605.26     1432.29     67.31 o 
   0   6  22      643.04      597.04     21.12 o 
   1   6  22     1470.75     1423.62    108.55 o 
   2   6  22       49.02      131.75    108.52 o 
   3   6  22      894.89     1050.39     69.89 o 
   4   6  22       23.65       73.01     33.63 o 
   5   6  22      134.41      230.81     68.36 o 
   6   6  22       23.79        1.51      7.77 o 
  -6   7  22      349.92      341.43     31.64 o 
  -5   7  22      107.85      149.88     17.86 o 
  -4   7  22      323.46      390.92     59.31 o 
  -3   7  22       22.50       16.60     89.03 o 
  -2   7  22     1441.70     1399.75     48.99 o 
  -1   7  22      255.25      213.06     23.96 o 
   0   7  22     1514.58     1636.49     66.80 o 
   1   7  22      250.87      212.67     32.77 o 
   2   7  22     1448.53     1352.20     71.80 o 
   3   7  22       20.96       70.74     42.68 o 
   4   7  22      309.74      341.37     38.65 o 
   5   7  22      105.69      133.39     26.79 o 
   6   7  22      303.85      338.49     74.05 o 
  -5   8  22      462.01      425.93     63.23 o 
  -4   8  22      127.62      114.61     18.93 o 
  -3   8  22      126.58      173.64     60.69 o 
  -2   8  22      241.78      246.90     37.95 o 
  -1   8  22      597.82      589.00     39.73 o 
   0   8  22      499.78      489.48     86.42 o 
   1   8  22      586.76      656.98     78.51 o 
   2   8  22      240.76      339.65     70.17 o 
   3   8  22      115.48      222.63     97.66 o 
   4   8  22      129.27      103.11     28.56 o 
   5   8  22      367.81      316.28     14.46 o 
  -2   9  22      310.66      419.39    138.95 o 
  -1   9  22       94.37      160.85     55.37 o 
   0   9  22       60.09      119.55     22.68 o 
   1   9  22       94.16      109.43     14.00 o 
   2   9  22      340.14      354.47     34.42 o 
   0   1  23     1875.22     1981.86    122.44 o 
   1   1  23      760.58      854.10     31.87 o 
  -1   2  23     2957.34     2971.32    125.04 o 
   0   2  23      484.67      521.05     36.76 o 
   1   2  23     2904.43     2732.37     24.48 o 
   2   2  23       55.28      193.74     69.80 o 
  -2   3  23       64.10       84.70     17.53 o 
  -1   3  23     1383.82     1690.56    100.13 o 
   0   3  23       34.36       74.09    109.99 o 
   1   3  23     1402.58     1791.42    118.35 o 
   2   3  23       62.80      196.63    124.12 o 
   3   3  23     1331.60     1140.94     71.26 o 
  -3   4  23      765.27      796.49     32.09 o 
  -2   4  23      609.87      489.33     26.17 o 
  -1   4  23      296.12      423.64    146.76 o 
   0   4  23      192.49      195.45     54.59 o 
   1   4  23      298.46      321.30     25.82 o 
   2   4  23      594.60      488.42     31.91 o 
   3   4  23      757.84      773.55     50.02 o 
   4   4  23       37.89       65.35     95.03 o 
  -4   5  23      161.49      181.75     84.80 o 
  -3   5  23      930.51      787.42     30.97 o 
  -2   5  23      648.08      643.62     57.72 o 
  -1   5  23      344.82      323.82     23.46 o 
   0   5  23        3.84       41.84     90.23 o 
   1   5  23      361.49      471.13    139.27 o 
   2   5  23      668.56      725.87     59.72 o 
   3   5  23      934.48      762.91     27.27 o 
   4   5  23      164.90      141.63     14.65 o 
   5   5  23      297.64      361.53     58.38 o 
  -5   6  23      188.69      241.58     71.81 o 
  -4   6  23       63.10       78.07     59.64 o 
  -3   6  23      643.23      630.89     20.67 o 
  -2   6  23      245.70      270.34     84.49 o 
  -1   6  23      127.36      187.93      8.30 o 
   0   6  23       24.28      103.38    147.06 o 
   1   6  23      125.07      180.91      4.31 o 
   2   6  23      251.55      269.43     60.95 o 
   3   6  23      655.60      623.86     18.59 o 
   4   6  23       62.94      157.74    111.85 o 
   5   6  23      179.70      172.94     60.29 o 
   6   6  23      151.12      214.47     55.59 o 
  -6   7  23      243.97      227.26     16.55 o 
  -5   7  23       44.89      100.39     20.76 o 
  -4   7  23      111.24      111.48     12.93 o 
  -3   7  23       86.25      107.66     41.75 o 
  -2   7  23      293.02      290.51     22.48 o 
  -1   7  23       96.62      180.32     94.21 o 
   0   7  23      596.25      495.27     40.22 o 
   1   7  23       97.81      256.80    114.81 o 
   2   7  23      301.88      284.81     18.46 o 
   3   7  23       84.88      221.87    103.15 o 
   4   7  23      115.57      147.15     18.63 o 
   5   7  23       45.22      116.52     61.04 o 
   6   7  23      231.14      235.93     17.25 o 
  -4   8  23        2.80       71.02     22.49 o 
  -3   8  23      232.90      263.57     17.94 o 
  -2   8  23       33.01       75.79     35.79 o 
  -1   8  23      275.74      259.71     44.24 o 
   0   8  23      772.57      872.44     44.09 o 
   1   8  23      272.13      307.65     52.83 o 
   2   8  23       32.78       39.64     20.79 o 
   3   8  23      229.88      292.79     55.73 o 
   4   8  23        2.72        5.96     38.89 o 
  -2   9  23       17.56       14.07     48.12 o 
  -1   9  23       52.65       71.66     20.55 o 
   0   9  23       28.39       43.07     68.92 o 
   1   9  23       50.66       57.86    143.39 o 
   2   9  23       17.59       37.83     51.55 o 
   0   0  24     1372.33     1303.57     83.92 o 
   0   1  24      151.61      233.51     70.87 o 
   1   1  24      130.72      218.02    113.76 o 
  -1   2  24      661.64      651.69     39.61 o 
   0   2  24     1699.05     1697.20    157.43 o 
   1   2  24      687.29      703.40     81.07 o 
   2   2  24       18.87       84.82     26.04 o 
  -2   3  24     2591.52     2388.87    104.74 o 
  -1   3  24      527.34      493.01     74.70 o 
   0   3  24     1621.56     1483.51    101.33 o 
   1   3  24      591.73      709.85     90.66 o 
   2   3  24     2568.41     2580.95     88.07 o 
   3   3  24      570.31      583.01     97.93 o 
  -3   4  24      142.99      168.03     30.66 o 
  -2   4  24     2291.01     2369.88     85.02 o 
  -1   4  24       18.48       65.99     45.63 o 
   0   4  24     7845.36     7081.11     94.54 o 
   1   4  24       12.67       77.57     81.25 o 
   2   4  24     2289.10     2237.00     65.93 o 
   3   4  24      143.31      167.01     44.39 o 
   4   4  24     1454.89     1415.29     65.14 o 
  -4   5  24       11.03       42.19     35.04 o 
  -3   5  24      633.38      542.62     13.16 o 
  -2   5  24     1129.53     1235.32     52.64 o 
  -1   5  24     4942.40     4606.51    118.00 o 
   0   5  24      136.34      234.79    127.58 o 
   1   5  24     4889.92     4590.92     72.52 o 
   2   5  24     1136.67     1221.59     14.38 o 
   3   5  24      619.73      692.61     57.23 o 
   4   5  24       10.09       44.46     47.98 o 
   5   5  24      216.89      399.02    159.04 o 
  -5   6  24      139.46      131.63     18.66 o 
  -4   6  24      200.35      187.05     24.99 o 
  -3   6  24      195.97      226.84     40.33 o 
  -2   6  24       76.04      103.15     59.67 o 
  -1   6  24      186.04      254.14     79.22 o 
   0   6  24     1816.09     1754.37     59.96 o 
   1   6  24      187.14      205.57     51.66 o 
   2   6  24       86.20      155.25     51.21 o 
   3   6  24      194.36      189.57     16.60 o 
   4   6  24      125.02       78.07     73.46 o 
   5   6  24      136.25      132.62     30.56 o 
   6   6  24        1.27       27.85     22.11 o 
  -5   7  24       66.97      108.38     23.26 o 
  -4   7  24      614.83      618.72     24.77 o 
  -3   7  24      372.03      348.34     55.81 o 
  -2   7  24      133.90      181.88     91.84 o 
  -1   7  24     1051.52     1064.68     85.55 o 
   0   7  24      177.24      246.80     47.73 o 
   1   7  24     1049.26     1283.19     79.93 o 
   2   7  24      136.64      208.27    107.49 o 
   3   7  24      339.29      361.81     84.87 o 
   4   7  24      613.65      615.70     31.85 o 
   5   7  24       68.23       50.02     30.40 o 
  -4   8  24      280.08      318.58     41.18 o 
  -3   8  24      571.47      554.66     25.73 o 
  -2   8  24      122.23      203.08    121.12 o 
  -1   8  24       77.11       75.79     35.99 o 
   0   8  24     1257.51     1239.37     72.12 o 
   1   8  24       75.41      150.44     54.26 o 
   2   8  24      186.69      316.72    175.59 o 
   3   8  24      562.99      606.31     88.04 o 
   4   8  24      299.36      283.38     73.59 o 
   0   1  25     2061.07     2215.37    109.99 o 
   1   1  25        5.50       52.87     37.77 o 
  -1   2  25      386.41      407.81     58.77 o 
   0   2  25      148.01      147.95     28.51 o 
   1   2  25      385.99      422.81     78.62 o 
   2   2  25       65.91       76.12     14.74 o 
  -2   3  25      371.59      370.53     24.70 o 
  -1   3  25     2027.51     2050.63    140.72 o 
   0   3  25     2085.26     2002.90     67.75 o 
   1   3  25     2035.03     1984.98    100.55 o 
   2   3  25      368.48      376.35     18.71 o 
   3   3  25     1315.08     1191.83    111.25 o 
  -3   4  25       73.98       68.06     13.43 o 
  -2   4  25      382.67      384.87     39.89 o 
  -1   4  25      240.09      285.88     67.07 o 
   0   4  25      591.03      678.89     72.84 o 
   1   4  25      249.63      334.32     24.22 o 
   2   4  25      399.52      488.42    135.46 o 
   3   4  25       72.47      153.05     52.99 o 
   4   4  25       87.27      151.48     48.10 o 
  -4   5  25      370.99      389.32     49.84 o 
  -3   5  25      127.61      217.87     29.97 o 
  -2   5  25      838.21      830.46     54.79 o 
  -1   5  25     1079.23     1076.47    120.15 o 
   0   5  25      690.81      600.61     82.61 o 
   1   5  25     1076.57     1066.85     45.66 o 
   2   5  25      854.12      764.57     91.75 o 
   3   5  25      128.22      272.38    159.16 o 
   4   5  25      375.74      430.55    129.55 o 
   5   5  25      704.66      730.75     16.30 o 
  -5   6  25       39.12       45.58     36.68 o 
  -4   6  25       90.23      154.26     34.14 o 
  -3   6  25      429.03      438.72     25.78 o 
  -2   6  25      223.08      212.75     12.53 o 
  -1   6  25       33.72       99.56     51.45 o 
   0   6  25      379.29      380.46     98.17 o 
   1   6  25       34.53       45.51      7.27 o 
   2   6  25      227.34      298.71    143.86 o 
   3   6  25      414.50      440.35     17.74 o 
   4   6  25       88.68      120.79     85.31 o 
   5   6  25       38.96       84.70     44.34 o 
   6   6  25        8.91       28.33    163.29 o 
  -5   7  25       95.74       89.28     14.94 o 
  -4   7  25      228.13      249.20      9.52 o 
  -3   7  25      182.73      191.24      9.63 o 
  -2   7  25      210.61      396.21    123.00 o 
  -1   7  25      249.60      234.83     36.65 o 
   0   7  25       87.16      135.29     53.54 o 
   1   7  25      263.86      260.93     45.70 o 
   2   7  25      209.70      269.56     19.96 o 
   3   7  25      183.52      187.47     12.29 o 
   4   7  25      230.04      305.78     53.42 o 
   5   7  25      106.18      136.60     47.55 o 
  -3   8  25       14.56       66.67    124.91 o 
  -2   8  25      220.73      214.76     12.45 o 
  -1   8  25      335.79      354.78     75.37 o 
   0   8  25        5.05       85.29     76.94 o 
   1   8  25      329.93      424.39     64.33 o 
   2   8  25      230.81      226.90     24.29 o 
   3   8  25       15.43       74.87     48.51 o 
   0   1  26        2.31       79.65    164.57 o 
   1   1  26      146.21      236.50     68.35 o 
  -1   2  26      549.64      693.82    108.09 o 
   0   2  26       48.70       95.23     43.82 o 
   1   2  26      594.95      724.67    148.09 o 
   2   2  26      879.85      986.46    133.40 o 
  -2   3  26     3308.35     3257.40     45.87 o 
  -1   3  26      682.52      761.08     44.62 o 
   0   3  26     2377.64     2509.90    125.68 o 
   1   3  26      683.66      743.17     36.48 o 
   2   3  26     3290.86     3259.90     78.86 o 
   3   3  26     1837.81     1858.96    108.58 o 
  -3   4  26      407.13      435.51    121.16 o 
  -2   4  26       13.29       47.11     28.67 o 
  -1   4  26      685.30      786.41    104.80 o 
   0   4  26        5.71        2.24      5.01 o 
   1   4  26      726.90      726.65     57.58 o 
   2   4  26       15.99       27.25    121.28 o 
   3   4  26      456.89      503.24     34.64 o 
   4   4  26      136.80      172.89    154.07 o 
  -4   5  26      112.10      196.05    147.14 o 
  -3   5  26       56.77      125.17     84.35 o 
  -2   5  26     1126.61     1099.70    111.91 o 
  -1   5  26       82.04      185.62    134.62 o 
   0   5  26     1361.76     1348.54     48.46 o 
   1   5  26       83.60       72.36      7.04 o 
   2   5  26     1121.10     1017.90     44.03 o 
   3   5  26       54.65      149.92    157.77 o 
   4   5  26      143.62      208.00     37.23 o 
   5   5  26       69.56       54.57     30.68 o 
  -5   6  26       53.59       97.07     52.23 o 
  -4   6  26       78.90      131.39     25.88 o 
  -3   6  26      983.93      889.30     26.28 o 
  -2   6  26      202.87      257.90     24.48 o 
  -1   6  26     1887.36     1971.86    171.87 o 
   0   6  26        5.39       35.43     46.00 o 
   1   6  26     1950.71     1838.55    123.56 o 
   2   6  26      203.35      300.64     57.01 o 
   3   6  26      991.55      987.15    122.02 o 
   4   6  26       75.83      134.31     28.83 o 
   5   6  26       23.26       45.36     87.42 o 
  -4   7  26      399.74      404.80     86.70 o 
  -3   7  26       63.79      120.29     24.57 o 
  -2   7  26     1311.13     1378.25    146.26 o 
  -1   7  26       79.35      154.43     61.55 o 
   0   7  26      667.11      624.73     95.70 o 
   1   7  26       75.87      118.00     14.72 o 
   2   7  26     1332.83     1405.10     87.57 o 
   3   7  26       61.95      139.04     35.21 o 
   4   7  26      416.04      416.21     42.54 o 
  -2   8  26      191.94      264.70     33.88 o 
  -1   8  26       70.12       84.53     70.08 o 
   0   8  26       67.59      190.79     82.49 o 
   1   8  26       78.57       93.55     61.97 o 
   2   8  26      196.60      257.99     26.02 o 
   0   1  27      878.58      981.01    153.51 o 
   1   1  27      247.29      307.60     90.95 o 
  -1   2  27       64.68      116.45     74.06 o 
   0   2  27       51.69      201.29    112.65 o 
   1   2  27       72.83      188.61     88.26 o 
   2   2  27       12.91       11.82     10.25 o 
  -2   3  27      483.86      547.36    135.42 o 
  -1   3  27      250.66      253.55     13.50 o 
   0   3  27      560.34      553.76     54.25 o 
   1   3  27      248.21      282.93    158.12 o 
   2   3  27      487.90      473.21     54.01 o 
   3   3  27      260.35      266.70     11.92 o 
  -3   4  27      336.40      501.13    107.39 o 
  -2   4  27       85.55      148.17     47.90 o 
  -1   4  27      223.01      232.30    187.33 o 
   0   4  27        7.80       88.64     83.77 o 
   1   4  27      212.34      203.53    122.12 o 
   2   4  27       89.22      103.45     16.77 o 
   3   4  27      323.07      391.68    120.24 o 
   4   4  27       35.40       75.93     29.07 o 
  -4   5  27      231.74      360.60     90.11 o 
  -3   5  27       64.82      106.22     42.86 o 
  -2   5  27      280.22      321.06     47.73 o 
  -1   5  27      354.44      487.09     95.48 o 
   0   5  27      571.52      532.07     21.79 o 
   1   5  27      372.05      445.28     73.50 o 
   2   5  27      294.91      353.86     62.29 o 
   3   5  27       65.70       96.07     35.87 o 
   4   5  27      240.37      252.16     33.80 o 
   5   5  27       34.93       46.56     41.66 o 
  -5   6  27       20.88       39.90     39.97 o 
  -4   6  27       77.37       97.49     16.02 o 
  -3   6  27      108.05      113.06      6.39 o 
  -2   6  27       65.84      102.26     47.76 o 
  -1   6  27       83.85      121.86     50.19 o 
   0   6  27      521.01      621.50     48.65 o 
   1   6  27       84.22      100.31     51.65 o 
   2   6  27       67.05       91.05      9.20 o 
   3   6  27      114.43      196.68    139.83 o 
   4   6  27       74.33      112.12     82.16 o 
   5   6  27       16.15       46.81     19.47 o 
  -3   7  27       10.39       57.96     32.39 o 
  -2   7  27       50.18      117.48     57.13 o 
  -1   7  27      182.78      226.21     66.66 o 
   0   7  27       36.58       62.54     80.92 o 
   1   7  27      175.35      238.94     19.31 o 
   2   7  27       48.95       67.23     43.18 o 
   3   7  27        9.74       50.69     28.09 o 
   0   8  27        4.38       10.69     57.94 o 
   0   0  28     5543.72     5377.94     36.83 o 
   0   1  28      222.76      328.37    173.70 o 
   1   1  28      400.56      393.03      7.54 o 
  -1   2  28       10.52       76.34     59.28 o 
   0   2  28     1991.41     1925.82     55.70 o 
   1   2  28       10.57       37.07     57.83 o 
   2   2  28       94.86      124.45     82.67 o 
  -2   3  28      283.94      419.37    118.05 o 
  -1   3  28       79.62      134.93     41.71 o 
   0   3  28      101.90      112.57     74.68 o 
   1   3  28       59.09      118.11     31.52 o 
   2   3  28      288.93      360.81    142.78 o 
   3   3  28      182.18      216.74     50.28 o 
  -3   4  28       88.15      126.78     79.60 o 
  -2   4  28     1055.10     1101.33     92.65 o 
  -1   4  28      240.18      267.25     28.44 o 
   0   4  28     4410.58     4576.80     70.59 o 
   1   4  28      231.36      307.53     63.23 o 
   2   4  28     1134.83     1035.85     47.20 o 
   3   4  28       90.06      135.92    106.53 o 
   4   4  28     1433.58     1275.84    156.18 o 
  -4   5  28       32.22       33.63     13.17 o 
  -3   5  28      472.37      369.77     16.68 o 
  -2   5  28       90.00      142.89     90.84 o 
  -1   5  28     1636.38     1637.56    100.02 o 
   0   5  28       16.97       92.10    106.54 o 
   1   5  28     1645.03     1799.08     82.30 o 
   2   5  28       89.30      115.02     23.49 o 
   3   5  28      469.93      453.97    134.91 o 
   4   5  28       30.58      120.74     63.80 o 
   5   5  28      599.48      574.97    129.07 o 
  -4   6  28      291.10      277.21     51.01 o 
  -3   6  28        7.05       47.65     48.39 o 
  -2   6  28      230.44      320.38     77.41 o 
  -1   6  28       30.09       53.60     46.50 o 
   0   6  28      351.24      519.02    128.13 o 
   1   6  28       31.46      118.95     58.12 o 
   2   6  28      318.71      311.28     45.40 o 
   3   6  28        6.20       36.98     38.26 o 
   4   6  28      312.00      285.09     35.89 o 
  -3   7  28       76.18      139.27     38.15 o 
  -2   7  28        4.66       52.48     29.89 o 
  -1   7  28      103.41      202.83    110.24 o 
   0   7  28       38.45       63.38     26.93 o 
   1   7  28      117.13      225.11    114.66 o 
   2   7  28        5.39       18.04     34.36 o 
   3   7  28      103.10      239.72    113.47 o 
   0   1  29      885.40      925.02    110.22 o 
   1   1  29     1066.72     1121.32    110.19 o 
  -1   2  29      922.41      951.70    149.84 o 
   0   2  29        7.89      101.41     88.13 o 
   1   2  29      934.51      913.57    124.64 o 
   2   2  29        2.31        6.07     18.97 o 
  -2   3  29      152.15      187.47     26.77 o 
  -1   3  29      233.36      284.32    101.59 o 
   0   3  29      320.77      402.57    108.26 o 
   1   3  29      230.61      277.12     95.67 o 
   2   3  29      156.86      238.60    124.07 o 
   3   3  29       94.99      136.01    104.00 o 
  -3   4  29       89.19      157.66     63.92 o 
  -2   4  29      104.12      151.43     15.76 o 
  -1   4  29      639.77      586.98     28.54 o 
   0   4  29      273.68      416.22    165.20 o 
   1   4  29      637.83      573.18     26.86 o 
   2   4  29      107.17      165.36    129.17 o 
   3   4  29       92.65      106.93     42.62 o 
   4   4  29       63.74       66.73     28.87 o 
  -4   5  29      157.53      173.27     41.50 o 
  -3   5  29        5.31       75.07     56.67 o 
  -2   5  29       15.78       47.13    110.65 o 
  -1   5  29        3.62        9.29     11.65 o 
   0   5  29       31.70       49.78    103.83 o 
   1   5  29        3.27       13.71     93.32 o 
   2   5  29       14.23       56.63     19.78 o 
   3   5  29        3.96       19.99     48.87 o 
   4   5  29      165.63      267.46    125.20 o 
   5   5  29      541.82      397.94     17.89 o 
  -4   6  29      207.97      362.71    215.59 o 
  -3   6  29      182.95      309.90     52.94 o 
  -2   6  29      149.62      133.05     40.33 o 
  -1   6  29      271.40      277.54     14.03 o 
   0   6  29       15.33       46.33     42.08 o 
   1   6  29      271.34      370.21    115.61 o 
   2   6  29      147.64      163.17    117.95 o 
   3   6  29      184.42      236.03      7.32 o 
   4   6  29      206.04      212.39     18.70 o 
  -2   7  29      144.00      113.25     18.03 o 
  -1   7  29       51.09       61.03     17.43 o 
   0   7  29        2.01      124.59     62.32 o 
   1   7  29       50.45       97.36    114.34 o 
   2   7  29      142.60      115.36     21.81 o 
   0   1  30      637.50      633.54     31.83 o 
   1   1  30        7.80       67.44     54.36 o 
  -1   2  30     1909.94     1938.25    119.07 o 
   0   2  30     1198.15     1144.92     26.06 o 
   1   2  30     1912.65     1977.13    114.89 o 
   2   2  30      233.42      273.96     59.70 o 
  -2   3  30     1017.46      929.24     42.32 o 
  -1   3  30       62.08      108.47     20.11 o 
   0   3  30      323.32      422.44     54.56 o 
   1   3  30       62.67       78.13     53.72 o 
   2   3  30     1003.59      905.90     24.83 o 
   3   3  30       13.96       23.52     37.08 o 
  -3   4  30      533.54      449.76    139.09 o 
  -2   4  30      479.75      434.32     59.83 o 
  -1   4  30       60.00      158.47    145.62 o 
   0   4  30      161.04      179.49     32.44 o 
   1   4  30       42.11      150.50     84.79 o 
   2   4  30      471.92      524.19    150.61 o 
   3   4  30      620.97      472.30    104.03 o 
   4   4  30      198.91      246.78     40.54 o 
  -4   5  30      171.40      173.55     75.49 o 
  -3   5  30      201.72      207.57     15.41 o 
  -2   5  30      285.87      311.02     59.53 o 
  -1   5  30       69.70      100.93    124.66 o 
   0   5  30        1.70       48.79     40.76 o 
   1   5  30       72.78       59.69     26.18 o 
   2   5  30      358.12      415.22     74.06 o 
   3   5  30      205.06      217.41     61.13 o 
   4   5  30      136.56      138.18     40.93 o 
  -3   6  30      726.46      708.46     97.72 o 
  -2   6  30        1.53       91.55    115.51 o 
  -1   6  30      222.06      191.16     53.70 o 
   0   6  30      380.16      357.70     25.57 o 
   1   6  30      283.35      359.03    148.10 o 
   2   6  30        1.72       16.32     12.34 o 
   3   6  30      745.90      594.50     17.02 o 
   0   1  31      494.85      516.27     38.33 o 
   1   1  31      782.19      822.89     61.81 o 
  -1   2  31      274.90      229.28     49.84 o 
   0   2  31      354.63      408.71     60.56 o 
   1   2  31      276.67      347.65    151.20 o 
   2   2  31      169.35      278.58     61.28 o 
  -2   3  31       28.31       82.27    103.08 o 
  -1   3  31       37.59      111.98     75.27 o 
   0   3  31        1.07       36.72     61.24 o 
   1   3  31       41.68      153.30    176.89 o 
   2   3  31       27.12       99.15     46.86 o 
   3   3  31      529.24      405.56     18.87 o 
  -3   4  31      216.66      304.31    153.42 o 
  -2   4  31      154.72      169.42     88.55 o 
  -1   4  31       40.29      174.32    113.59 o 
   0   4  31      415.99      385.15     20.90 o 
   1   4  31       38.23      101.10     90.91 o 
   2   4  31      159.00      249.98    168.97 o 
   3   4  31      220.64      276.56     43.90 o 
   4   4  31      433.32      483.17    122.51 o 
  -3   5  31      303.95      343.07    243.33 o 
  -2   5  31      291.53      370.08    133.84 o 
  -1   5  31       22.78       75.68     94.17 o 
   0   5  31       53.12       74.16     51.86 o 
   1   5  31       27.23      125.73     85.41 o 
   2   5  31      275.58      426.54    172.88 o 
   3   5  31      309.07      307.27     89.17 o 
  -2   6  31       75.20       68.73     28.40 o 
  -1   6  31       53.47       37.68     31.18 o 
   0   6  31       63.36       54.03      8.34 o 
   1   6  31       52.44      112.51    122.99 o 
   2   6  31       78.00      128.23    133.60 o 
   0   0  32     1914.21     1899.41     80.66 o 
   0   1  32      249.06      235.18     27.91 o 
   1   1  32     2119.45     1993.43     80.66 o 
  -1   2  32      318.99      356.64     57.08 o 
   0   2  32     1054.06     1153.96    240.89 o 
   1   2  32      331.22      341.16     44.95 o 
   2   2  32      466.46      462.22     60.83 o 
  -2   3  32      552.36      572.06     77.25 o 
  -1   3  32      304.97      313.12     28.63 o 
   0   3  32       18.44       33.25     92.37 o 
   1   3  32      360.53      400.72    134.26 o 
   2   3  32      559.78      543.77     89.79 o 
   3   3  32      124.01      157.42     27.79 o 
  -3   4  32      518.95      588.39     76.52 o 
  -2   4  32       53.81      224.54    286.67 o 
  -1   4  32       66.68       95.50     20.73 o 
   0   4  32      299.42      374.04     36.91 o 
   1   4  32       72.16      143.42     68.63 o 
   2   4  32       24.00       31.77     87.87 o 
   3   4  32      528.79      626.51    111.20 o 
   4   4  32     1130.18     1156.91    120.60 o 
  -3   5  32      772.28      796.78    268.08 o 
  -2   5  32      142.83      249.66     59.72 o 
  -1   5  32       97.05      174.58     47.77 o 
   0   5  32       99.86       93.39      6.52 o 
   1   5  32      111.16      116.72     67.70 o 
   2   5  32      134.07      186.94     10.71 o 
   3   5  32      816.37      746.54     88.74 o 
   0   1  33       43.51       59.92     29.81 o 
   1   1  33       76.81      139.47    100.04 o 
  -1   2  33      205.10      230.50     29.56 o 
   0   2  33      379.54      502.59    412.15 o 
   1   2  33      205.19      280.73    142.48 o 
   2   2  33       36.39      129.29     48.68 o 
  -2   3  33      284.13      315.80    145.20 o 
  -1   3  33      161.67      184.63    158.05 o 
   0   3  33      810.27      750.70     35.15 o 
   1   3  33      154.21      180.83    124.23 o 
   2   3  33      276.16      280.18     20.93 o 
   3   3  33       15.63      109.35     31.89 o 
  -3   4  33      121.69      193.84    132.75 o 
  -2   4  33      133.63      293.26    274.61 o 
  -1   4  33      394.34      473.55     94.29 o 
   0   4  33      322.13      392.97     46.69 o 
   1   4  33      392.35      415.81    130.81 o 
   2   4  33      127.37      160.95     28.88 o 
   3   4  33      123.84      147.08     61.22 o 
  -1   5  33      114.09      145.47     15.28 o 
   0   5  33       38.92       53.43     50.13 o 
   1   5  33      110.70      173.82     54.41 o 
   0   1  34     1431.35     1327.10    163.60 o 
   1   1  34       47.62       61.33     57.08 o 
  -1   2  34      615.32      538.14     27.12 o 
   0   2  34      537.49      746.07    210.40 o 
   1   2  34      665.13      695.85     74.63 o 
   2   2  34      393.57      441.80     58.91 o 
  -2   3  34      399.97      422.87     49.89 o 
  -1   3  34      208.98      247.10    370.19 o 
   0   3  34      196.14      166.27     20.70 o 
   1   3  34      205.04      272.39     97.23 o 
   2   3  34      420.48      541.46    148.94 o 
   3   3  34       74.68       97.24     54.27 o 
  -2   4  34      632.42      648.52    228.45 o 
  -1   4  34       15.43       50.72     49.55 o 
   0   4  34       80.07      136.31     65.29 o 
   1   4  34       37.32       42.28     16.09 o 
   2   4  34      630.32      583.55     72.80 o 
   0   1  35      459.64      481.82     67.23 o 
   1   1  35      133.69      141.48     17.53 o 
  -1   2  35      278.05      277.53    129.69 o 
   0   2  35       73.04      115.17     73.66 o 
   1   2  35      271.35      300.62     55.99 o 
   2   2  35      176.36      213.61     60.58 o 
  -2   3  35      184.69      206.08     53.06 o 
  -1   3  35       34.92       41.96    103.97 o 
   0   3  35        1.51        5.95     22.53 o 
   1   3  35       36.53       98.99     60.08 o 
   2   3  35      180.76      216.71     48.13 o 
   0   0  36       27.70       54.08    282.07 o 
   0   1  36        0.19        6.18     11.64 o 
   1   1  36      687.62      615.58     54.14 o 
  -1   2  36       18.43       47.56     10.26 o 
   0   2  36      110.77      163.40    164.43 o 
   1   2  36       16.22       86.34    161.21 o 
                                                 
